# Supplementary material for: Large-scale phenotypic and genomic analysis of Listeria monocytogenes reveals diversity in the sensitivity to quaternary ammonium compounds but not to peracetic acid
Source: Appl Environ Microbiol. 2025 Mar 4;91(4):e01829-24. doi: 10.1128/aem.01829-24 (PMC12016499; doi:10.1128/aem.01829-24)
Supplement: Supplemental tables — Tables S1 to S5. [file aem.01829-24-s0002.xlsx]

## Sheet: Table S1
WGS_id	Isolate_ID	Other_name	Accession_number	Isolation_year	Country_of_collection	Isolation_source	source_description	phylogenetic_lineage	sublineage	cgmlst_type (Pasteur_scheme)	clonal_complex	sequence_type	serogroup (PCR_serogroup)	DDAC_MIC	DDAC_phenotype	Mida_MIC	Mida_phenotype	BC_MIC	BC_phenotype	bcrABC	emrC	emrE	qacH (variant)	no_gene
L1551_1	L1551		ERR10549754	2018	Slovenia	Food	RTE meat	l	SL224	CT12758	CC224	224	IIb					0.31	sensitive
DTU2019-2035-PRJ1196-Listeria-monocytogenes-14_R1_001	LIS14		ERR10109362	Unknown	Denmark	Food	Bean salad	I	SL1	CT9772	CC1	1	IVb					0.63	sensitive
DTU2019-2041-PRJ1196-Listeria-monocytogenes-20_R1_001	LIS20		ERR10109368	Unknown	Denmark	Food	Tomato	I	SL1	CT288	CC1	1	IVb					0.31	sensitive
DTU2019-2044-PRJ1196-Listeria-monocytogenes-23_R1_001	LIS23		ERR10109371	Unknown	Denmark	Food	cheese, swiss-type	I	SL1	CT257	CC1	1	IVb					0.31	sensitive
DTU2019-2047-PRJ1196-Listeria-monocytogenes-26_R1_001	LIS26		ERR10109373	Unknown	Denmark	Food	cheese	I	SL1	CT2872	CC1	328	IVb					2.5	tolerant					+
DTU_2022_1015827_1_SI_535_R1_001	535		ERR10549309	Unknown	Austria	Food	Cheese	I	SL1	CT3528	CC1	1	IVb					0.31	sensitive
DTU_2022_1015819_1_SI_2992_R1_001	2992		ERR10549296	Unknown	Unknown	Animal	bovine	I	SL1	CT11902	CC1	1	IVb					0.31	sensitive
DTU_2022_1015908_1_SI_3499_R1_001	3499		ERR10549270	2001	Unknown	Production environment	Production environment	I	SL1	CT11862	CC1	1	IVb					0.31	sensitive
C06_S42_L001_R1_001	C06		ERR12036832	2020	Austria_AP	Clinical (unknown)	clinical/host-associated	I	SL1	CT12695	CC1	1	IVb	0.1	sensitive			0.31	sensitive
C04_S34_L001_R1_001	C04		ERR12036830	2020	Austria_AP	Clinical (unknown)	clinical/host-associated	ll	SL14	CT958	CC14	14	IIa	0.1	sensitive			0.31	sensitive
C01_S50_L001_R1_001	C01		ERR12036827	2014	Austria_AP	Clinical (unknown)	clinical/host-associated	ll	SL204	CT12771	CC204	204	IIa	0.1	sensitive			0.31	sensitive
V05_S40_L001_R1_001	V05		ERR12036880	2019	Austria_AP	Food	vegetables/fruits	I	SL217	CT4655	CC217	217	IVb	0.1	sensitive			0.31	sensitive
DTU_2022_1016677_1_SI_1808_R1_001	1808		ERR10611866	1985	Canada	Food	Food (N. Engl. J. Med. 319: 823-828)	I	SL1	CT304	CC1	1	IVb					0.31	sensitive
DTU_2022_1016666_1_SI_1883_R1_001	1883		ERR10611870	Unknown	Canada	Food	Soft unpasteurized cheese (food)	I	SL1	CT11896	CC1	1	IVb					2.5	tolerant					+
C05_S40_L001_R1_001	C05		ERR12036831	2020	Austria_AP	Clinical (unknown)	clinical/host-associated	ll	SL291	CT12750	CC29	29	IIa	0.1	sensitive			0.31	sensitive
C09_S44_L001_R1_001	C09		ERR12036835	2021	Austria_AP	Clinical (unknown)	clinical/host-associated	ll	SL412	CT12778	CC412	412	IIa	0.1	sensitive			0.31	sensitive
DTU_2022_1015400_2_SI_LV1161_R1_001	LV1161		ERR10612244	2018	Czech Republic	Animal	cow-rectal swab	I	SL1	CT11886	CC1	1	IVb					0.31	sensitive
D01_S10_L001_R1_001	D01		ERR12036841	2017	Austria_AP	Food	dairy products	ll	SL7	CT12716	CC7	511	IIa	0.1	sensitive			0.31	sensitive
ERR1432971_1	4666		ERR1432971	1998	Denmark_LG	Human	Human clinical, 30 y M	I	SL1	CT7298	CC1	1	IVb					0.31	sensitive
DTU_2022_1015421_1_SI_1424_R1_001	1424	NCTC 11994	ERR10549535	1986	Germany	Food		I	SL1	CT2872	CC1	328	IVb					2.5	tolerant					+
DTU_2022_1015439_1_SI_6275_R1_001	6275		ERR10550006	2012	Germany	Animal		I	SL404	CT12002	CC1	404	IVb					0.63	sensitive
18-LI00547-0_S9_L001_R1_001	18-LI00547-0		SRS17866389	2018	Germany_BfR	Production environment	Food processing environment	I	SL1	CT2970	CC1	1	IVb					0.63	sensitive
19-LI00312-0_S41_R1_001	19-LI00312-0		SRS17866388	2019	Germany_BfR	Production environment	Food processing environment	I	SL1	CT3981	CC1	1	IVb					0.31	sensitive
19-LI00542-0_S20_L001_R1_001	19-LI00542-0		SRS17866395	2019	Germany_BfR	Production environment	Food processing environment	I	SL1	CT12682	CC1	1	IVb					0.31	sensitive
19-LI01446-0_S54_R1_001	19-LI01446-0		SRS17866396	2019	Germany_BfR	Production environment	Food processing environment	I	n.d.	n.d.	CC1	1	IVb					0.63	sensitive
19-LI01448-0_S56_R1_001	19-LI01448-0		SRS17866402	2019	Germany_BfR	Production environment	Food processing environment	I	SL1	CT12689	CC1	1	IVb					0.31	sensitive
20-LI00463-0_S56_R1_001	20-LI00463-0		SRS17866411	2020	Germany_BfR	Production environment	Food processing environment	I	SL1	CT2970	CC1	1	unknown					0.63	sensitive
21-LI00612-0_S47_L001_R1_001	21-LI00612-0		SRS17866440	2021	Germany_BfR	Production environment	Food processing environment	I	SL1	CT12690	CC1	1	IVb					0.63	sensitive
DTU_2022_1015583_1_SI_88_R1_001	88		ERR10549853	2015	Italy	Food	SOPPRESSATA	I	SL1	CT11863	CC1	1	IVb					2.5	tolerant				+ (variant 8)
DTU_2022_1015584_1_SI_89_R1_001	89		ERR10549871	2015	Italy	Food	SALAME	I	SL1	CT11863	CC1	1	IVb					2.5	tolerant				+ (variant 8)
DTU_2022_1015592_1_SI_97_R1_001	97		ERR10549867	2017	Italy	Food	SALSICCIA (DRIED SAUSAGE)	I	SL1	CT12698	CC1	1	IVb					0.31	sensitive
DTU_2022_1015656_1_SI_MF2190_R1_001	MF2190		ERR10612077	1989	Norway	Production environment	meat processing environment	I	SL1	CT11905	CC1	1	IVb					0.63	sensitive
DTU_2022_1015657_1_SI_MF2191_R1_001	MF2191		ERR10612034	1989	Norway	Production environment	meat processing environment	I	SL1	CT11905	CC1	1	IVb					0.63	sensitive
DTU_2022_1015695_1_SI_MF5797_R1_001	MF5797		ERR10612091	2014	Norway	Production environment	Salmon processing environment	I	SL1	CT11901	CC1	1	IVb					0.63	sensitive
DTU_2022_1015698_1_SI_MF6351_R1_001	MF6351		ERR10612119	2015	Norway	Production environment	Meat processing environment	I	SL1	CT11899	CC1	1	IVb					0.63	sensitive
S146_ATGCGCAG-TTCTAGCT_R1_001	N12-2151	S146	ERR10549598	2012	Switzerland	Food	Meat and meat products	ll	SL9	CT630	CC9	122	IIc	0.1	sensitive			0.31	sensitive
MF7029_S5_L001_R1_001	MF7029		SRR13588253	2018	Norway	Food	Salmon processing - food product	I	SL1	CT5187	CC1	1	IVb					0.31	sensitive
DTU_2022_1015700_1_SI_MF7082_R1_001	MF7082		ERR10612097	2018	Norway	Production environment	Meat processing environment	I	SL1	CT5187	CC1	1	IVb					0.63	sensitive
D05_S23_L001_R1_001	D05		ERR12036845	2018	Austria_AP	Food	dairy products	I	SL1	CT7318	CC1	1	IVb	0.2	sensitive			0.31	sensitive
DTU_2022_1016128_1_SI_L1007_R1_001	L1007		ERR10611995	2012	Slovenia	Farm environment		I	SL1	CT11895	CC1	1	IVb					0.31	sensitive
DTU_2022_1016129_1_SI_L1009_R1_001	L1009		ERR10611969	2012	Slovenia	Farm environment		I	SL1	CT11895	CC1	1	IVb					0.31	sensitive
DTU_2022_1016133_1_SI_L1020_R1_001	L1020		ERR10612002	2012	Slovenia	Farm environment		I	SL1	CT11879	CC1	1	IVb					0.63	sensitive
L1030_R1	L1030		ERR10549780	2016	Slovenia	Animal	Sheep brain (neurolisteriosis)	I	SL1	CT12685	CC1	1	IVb					0.63	sensitive
L1059_R1	L1059		ERR10549774	2016	Slovenia	Animal	Cow brain (neurolisteriosis)	I	SL1	CT12683	CC1	1	IVb					0.31	sensitive
L1064_R1	L1064		ERR10549782	2016	Slovenia	Animal	Sheep brain (neurolisteriosis)	I	SL1	CT12688	CC1	1	IVb					0.31	sensitive
DTU_2022_1016137_1_SI_L1229_R1_001	L1229		ERR10612017	2017	Slovenia	Animal		I	SL1	CT11891	CC1	1	IVb					0.31	sensitive
L1237_R1	L1237		ERR10549779	2017	Slovenia	Animal	Sheep brain (neurolisteriosis)	I	SL1	CT12694	CC1	1	IVb					0.31	sensitive
L124_R1	L124		ERR10549727	2010	Slovenia	Animal	Sheep brain (neurolisteriosis)	I	SL1	CT12684	CC1	1	IVb					0.31	sensitive
L1364_R1	L1364		ERR10549777	2017	Slovenia	Animal	Cow brain (neurolisteriosis)	I	SL1	CT12687	CC1	1	IVb					0.31	sensitive
DTU_2022_1016141_1_SI_L1427_R1_001	L1427		ERR10612021	2018	Slovenia	Animal		I	SL1	CT11877	CC1	1	IVb					0.31	sensitive
L1472_1	L1472		ERR10549803	2018	Slovenia	Food	RTE meat	I	SL1	CT12696	CC1	1	IVb					0.63	sensitive
L1487_R1	L1487		SRR8901990	2018	Slovenia	Animal	Goat brain (neurolisteriosis)	I	SL1	CT12686	CC1	1	IVb					0.63	sensitive
DTU_2022_1016142_1_SI_L1546_R1_001	L1546		ERR10612005	2018	Slovenia	Animal	Goat brain (neurolisteriosis)	I	SL1	CT11890	CC1	1	IVb					0.31	sensitive
DTU_2022_1016143_1_SI_L1570_R1_001	L1570		ERR10612027	2019	Slovenia	Animal		I	SL1	CT11876	CC1	1	IVb					0.63	sensitive
DTU_2022_1016144_1_SI_L1574_R1_001	L1574		ERR10612016	2019	Slovenia	Animal		I	SL1	CT11878	CC1	1	IVb					0.31	sensitive
DTU_2022_1016145_1_SI_L1577_R1_001	L1577		ERR10612009	2019	Slovenia	Animal		I	SL1	CT11881	CC1	1	IVb					0.63	sensitive
L1704_1	L1704		ERR10549913	2019	Slovenia	Food	Baccala (codfish)	I	SL1	CT12699	CC1	1	IVb					0.31	sensitive
DTU_2022_1016205_1_SI_L373_R1_001	L373		ERR10549696	2009	Slovenia	Food	Ready to eat vegetables	I	SL1	CT11883	CC1	1	IVb					0.31	sensitive
DTU_2022_1016223_1_SI_L448_R1_001	L448		ERR10549706	2012	Slovenia	Farm environment	Soil (farm environment)	I	SL1	CT11889	CC1	1	IVb					0.31	sensitive
DTU_2022_1016224_1_SI_L449_R1_001	L449		ERR10549723	2012	Slovenia	Farm environment	Manure (farm environment)	I	SL1	CT11888	CC1	1	IVb					0.31	sensitive
DTU_2022_1016225_1_SI_L455_R1_001	L455		ERR10549756	2012	Slovenia	Farm environment	Soil (farm environment)	I	SL1	CT11880	CC1	1	IVb					0.31	sensitive
DTU_2022_1016235_1_SI_L628_R1_001	L628		ERR10549711	2014	Slovenia	Animal	Cow brain (neurolisteriosis)	I	SL1	CT11875	CC1	1	IVb					0.31	sensitive
DTU_2022_1016236_1_SI_L629_R1_001	L629		ERR10549744	2014	Slovenia	Animal	Sheep brain (neurolisteriosis)	I	SL1	CT11882	CC1	1	IVb					0.31	sensitive
L666_R1	L666		ERR10549726	2014	Slovenia	Animal	Goat brain (neurolisteriosis)	I	SL1	CT12693	CC1	1	IVb					0.31	sensitive
DTU_2022_1016160_1_SI_L691_R1_001	L691		ERR10549709	2014	Slovenia	Farm environment	Water (water pipe in farm environment)	I	SL1	CT11865	CC1	515	IVb					0.31	sensitive
DTU_2022_1016243_1_SI_L715_R1_001	L715		ERR10549746	2014	Slovenia	Food	Meat cheese	I	SL1	CT11894	CC1	3022	IVb					0.31	sensitive
DTU_2022_1016245_1_SI_L799_R1_001	L799		ERR10549757	2015	Slovenia	Animal	Sheep brain (neurolisteriosis)	I	SL1	CT11873	CC1	1	IVb					0.31	sensitive
DTU_2022_1016246_1_SI_L829_R1_001	L829		ERR10549725	2015	Slovenia	Animal	Goat brain (neurolisteriosis)	I	SL1	CT11872	CC1	1	IVb					0.31	sensitive
V09_S21_L001_R1_001	V09		ERR12036884	2019	Austria_AP	Food	vegetables/fruits	I	SL1	CT12691	CC1	1	IVb	0.2	sensitive			0.31	sensitive
DTU_2022_1016884_1_SI_LV0214_R1_001	LV0214		ERR10549985	2014	Czech Republic	Food	vegetables	I	SL1	CT11868	CC1	1	IVb	0.2	sensitive			0.31	sensitive
ERR4648177_1	LV1177		ERR4648177	2018	Czech Republic	Food	Meat product	I	SL1	CT12680	CC1	1	IVb	0.2	sensitive			0.31	sensitive
S158_TAGCGCTC-AAGGCTAT_R1_001	LmE153	S158	ERR10549577	2011	Switzerland	Food	Meat and meat products	I	SL1	CT7168	CC1	1	IVb	0.2	sensitive			0.31	sensitive
DTU_2022_1016099_1_SI_N19_2837_R1_001	N19_2837		ERR10612164	2019	Switzerland	Food	Meat	I	SL1	CT11885	CC1	1	IVb					0.31	sensitive
DTU_2022_1016003_1_SI_N20_0975_R1_001	N20_0975		ERR10612179	2020	Switzerland	Food	Meat	I	SL1	CT11867	CC1	1	IVb					0.31	sensitive
DTU_2022_1016007_1_SI_N20_1127_R1_001	N20_1127		ERR10612237	2020	Switzerland	Food	Meat	I	SL1	CT3525	CC1	1	IVb					0.63	sensitive
DTU_2022_1016017_1_SI_N20_1787_R1_001	N20_1787		ERR10612250	2020	Switzerland	Food	Poultry	I	SL1	CT11866	CC1	1	IVb					0.31	sensitive
DTU_2022_1015894_1_SI_F2365_R1_001	F2365		ERR10549451	1985	USA	Food	cheese	I	SL1	CT304	CC1	1	IVb					0.31	sensitive
SRR11430184_1	Strain 7		SRR11430184	2020	UK	Production environment	DRAIN BY SMOKER	I	SL1	CT288	CC1	1	IVb					0.63	sensitive
DTU_2022_1015969_1_SI_5908_R1_001	5908		ERR10550007	2011	Austria	Food	Food	I	SL1	CT11910	CC1	1	IVb					0.31	sensitive
DTU_2022_1015927_1_SI_7029_R1_001	7029		ERR10549286	2013	Unknown	Production environment	Production environment	I	SL1	CT11892	CC1	1	IVb					0.31	sensitive
DTU_2022_1015939_1_SI_7459_R1_001	7459		ERR10549312	2014	Unknown	Food	Food	I	SL1	CT11893	CC1	1	IVb					0.31	sensitive
DTU_2022_1015946_1_SI_7599_R1_001	7599		ERR10549299	2014	Unknown	Production environment	Food	I	SL1	CT11887	CC1	1	IVb					0.31	sensitive
DTU_2022_1015952_1_SI_7882_R1_001	7882		ERR10549338	2015	Unknown	Production environment	Production environment	I	SL1	CT11910	CC1	1	IVb					0.31	sensitive
DTU_2022_1015834_1_SI_CDL121_R1_001	CDL121		ERR10549311	Unknown	Unknown	Animal	Animal clinical	I	SL1	CT308	CC1	73	IVb					0.31	sensitive
DTU_2022_1015840_1_SI_CDL157_R1_001	CDL157		ERR10549330	Unknown	Unknown	Food	Food	I	SL1	CT11862	CC1	1	IVb					0.31	sensitive
DTU_2022_1015841_1_SI_CDL158_R1_001	CDL158		ERR10549303	Unknown	Unknown	Food	Food	I	SL1	CT11862	CC1	1	IVb					0.31	sensitive
DTU_2022_1015843_1_SI_CDL164_R1_001	CDL164		ERR10549381	Unknown	Unknown	Food	Food	I	SL1	CT11874	CC1	1	IVb					0.31	sensitive
DTU_2022_1015396_2_SI_JC100_R1_001	JC100		ERR10549567	2019	USA_W	Feed	silage	I	SL1	CT11904	CC1	1	IVb			0.08	sensitive	0.31	sensitive
DTU_2022_1015397_2_SI_JC101_R1_001	JC101		ERR10611988	2019	USA_W	Farm environment	cow feces	I	SL1	CT11903	CC1	1	IVb			0.08	sensitive	0.31	sensitive
DTU_2022_1015354_1_SI_JC20_R1_001	JC20		ERR10611942	2019	USA_W	Farm environment	cow feces	I	SL1	CT11903	CC1	1	IVb			0.08	sensitive	0.63	sensitive
DTU_2022_1015371_1_SI_JC65_R1_001	JC65		ERR10611953	2019	USA_W	Farm environment	cow feces	I	SL1	CT11906	CC1	1	IVb			0.08	sensitive	0.63	sensitive
DTU_2022_1015375_1_SI_JC70_R1_001	JC70		ERR10611978	2019	USA_W	Farm environment	cow feces	I	SL1	CT11904	CC1	1	IVb			0.08	sensitive	0.63	sensitive
DTU_2022_1015376_1_SI_JC71_R1_001	JC71		ERR10611999	2019	USA_W	Farm environment	cow feces	I	SL1	CT11903	CC1	1	IVb			0.08	sensitive	0.63	sensitive
DTU_2022_1015377_1_SI_JC74_R1_001	JC74		ERR10611976	2019	USA_W	Farm environment	cow feces	I	SL1	CT11904	CC1	1	IVb			0.08	sensitive	0.63	sensitive
DTU_2022_1015378_1_SI_JC75_R1_001	JC75		ERR10549538	2019	USA_W	Farm environment	cow feces	I	SL1	CT11904	CC1	1	IVb			0.08	sensitive	0.63	sensitive
DTU_2022_1015382_2_SI_JC79_R1_001	JC79		ERR10549570	2019	USA_W	Farm environment	cow feces	I	SL1	CT11904	CC1	1	IVb			0.08	sensitive	0.63	sensitive
DTU_2022_1015391_2_SI_JC95_R1_001	JC95		ERR10549556	2019	USA_W	Farm environment	cow feces	I	SL1	CT11903	CC1	1	IVb			0.08	sensitive	0.63	sensitive
DTU_2022_1015392_2_SI_JC96_R1_001	JC96		ERR10549533	2019	USA_W	Farm environment	cow feces	I	SL1	CT11904	CC1	1	IVb			0.08	sensitive	0.31	sensitive
DTU_2022_1015393_2_SI_JC97_R1_001	JC97		ERR10549557	2019	USA_W	Farm environment	cow feces	I	SL1	CT11903	CC1	1	IVb			0.08	sensitive	0.63	sensitive
DTU_2022_1016778_1_SI_OLM125_R1_001	OLM125		ERR10549454	1959	USA_SK	Human	Clinical, infant, Ontario, CA	I	SL1	CT11864	CC1	1	IVb					0.63	sensitive
DTU_2022_1016788_1_SI_OLM126_R1_001	OLM126		ERR10549432	1959	USA_SK	Animal	Sheep, Nova Scotia, CA	I	SL1	CT11869	CC1	1	IVb					0.63	sensitive
DTU_2022_1016779_1_SI_OLM141_R1_001	OLM141		ERR10549395	1956	USA_SK	Animal	Mud, Bucharest, Romania	I	SL1	CT11898	CC1	1	IVb					0.31	sensitive
DTU_2022_1016780_1_SI_OLM142_R1_001	OLM142		ERR10549403	1960	USA_SK	Human	Clinical, human, Newfoundland, CA	I	SL1	CT11898	CC1	1	IVb					0.63	sensitive
DTU_2022_1016781_1_SI_OLM143_R1_001	OLM143		ERR10549428	1961	USA_SK	Human	Clinical, human, Ontario, CA	I	SL1	CT11900	CC1	1	IVb					0.63	sensitive
DTU_2022_1016783_1_SI_OLM147_R1_001	OLM147		ERR10549429	1961	USA_SK	Human	Clinical, human, BC, Canada	I	SL1	CT11861	CC1	1	IVb					0.63	sensitive
DTU_2022_1016711_1_SI_OLM15_R1_001	OLM15		ERR10616652	1934	USA_SK	Human		I	SL150	CT11984	CC1	308	IVb					0.31	sensitive
DTU_2022_1016785_1_SI_OLM152_R1_001	OLM152		ERR10549468	1963	USA_SK	Human	Clinical, human, Newfoundland, CA	I	SL1	CT11860	CC1	1	IVb					0.63	sensitive
DTU_2022_1016713_1_SI_OLM20_R1_001	OLM20		ERR10616645	1937	USA_SK	Animal		I	SL1	CT11911	CC1	278	IVb					0.63	sensitive
DTU_2022_1016732_1_SI_OLM43_R1_001	OLM43		ERR10549375	1949	USA_SK	Animal	Cow, Ontario, CA	I	SL1	CT7457	CC1	1	IVb					0.63	sensitive
DTU_2022_1016738_1_SI_OLM61_R1_001	OLM61		ERR10549386	1951	USA_SK	Human	Clinical, human, Ontario, CA	I	SL1	CT7250	CC1	1	IVb					0.63	sensitive
DTU_2022_1016740_1_SI_OLM63_R1_001	OLM63		ERR10549410	1951	USA_SK	Animal	Goat, Japan	I	SL1	CT6261	CC1	63	IVb					0.63	sensitive
DTU_2022_1016741_1_SI_OLM65_R1_001	OLM65		ERR10549422	1952	USA_SK	Animal	Sheep, Japan	I	SL1	CT6261	CC1	2099	IVb					0.63	sensitive
DTU_2022_1016742_1_SI_OLM66_R1_001	OLM66		ERR10549408	1953	USA_SK	Animal	Goat, Japan	I	SL1	CT11870	CC1	1	IVb					0.63	sensitive
DTU_2022_1016747_1_SI_OLM71_R1_001	OLM71		ERR10549392	1953	USA_SK	Human	Clinical, infant, Ontario, CA	I	SL1	CT7250	CC1	1	IVb					0.63	sensitive
DTU_2022_1016750_1_SI_OLM74_R1_001	OLM74		ERR10549425	1953	USA_SK	Human	Clinical, human, Ontario, CA	I	SL1	CT7250	CC1	1	IVb					0.63	sensitive
DTU_2022_1016708_1_SI_OLM9_R1_001	OLM9		ERR10616667	1933	USA_SK	Animal		I	SL1	CT7249	CC1	73	IVb					0.63	sensitive
DTU_2022_1016759_1_SI_OLM93_R1_001	OLM93		ERR10549376	1954	USA_SK	Human	Clinical, human, Ontario, CA	I	SL150	CT11986	CC1	308	IVb					0.63	sensitive
DTU_2022_1016760_1_SI_OLM97_R1_001	OLM97		ERR10549378	1954	USA_SK	Human	Clinical, human, Nova Scotia, CA	I	SL1	CT2379	CC1	1	IVb					0.63	sensitive
DTU_2022_1016761_1_SI_OLM98_R1_001	OLM98		ERR10549419	1955	USA_SK	Human	Clinical, human, Nova Scotia, CA	I	SL1	CT11897	CC1	1	IVb					0.31	sensitive
DTU_2022_1016821_1_SI_SKWL305_R1_001	SKWL305		ERR10549550	2017	USA_SK	Natural environment	Rocky Branch Creek	I	SL1	CT11908	CC1	1	IVb					0.63	sensitive
DTU_2022_1016795_1_SI_SKWL316_R1_001	SKWL316		ERR10549544	2017	USA_SK	Natural environment	Rocky Branch Creek	I	SL1	CT11909	CC1	1	IVb					0.63	sensitive
DTU_2022_1016813_1_SI_SKWL383_R1_001	SKWL383		ERR10549541	2018	USA_SK	Natural environment	Rocky Branch Creek	I	SL1	CT11907	CC1	1	IVb					0.63	sensitive
DTU_2022_1016814_1_SI_SKWL385_R1_001	SKWL385		ERR10549548	2018	USA_SK	Natural environment	Rocky Branch Creek	I	SL1	CT11907	CC1	1	IVb					0.31	sensitive
DTU_2022_1015306_1_SI_L0228_R1_001	L0228		ERR10109446	2003	USA_SK	Production environment		I	SL1	CT11184	CC1	1	IVb			0.16	sensitive	0.63	sensitive
DTU_2022_1015301_1_SI_L0616_R1_001	L0616		ERR10109448	2004	USA_SK	Production environment		I	SL1	CT11184	CC1	1	IVb			0.16	sensitive	0.31	sensitive
DTU_2022_1015358_1_SI_JC28_R1_001	JC28		ERR10611945	2019	USA_W	Farm environment	cow feces	I	SL1	CT11903	CC1	1	IVb			0.16	sensitive	0.63	sensitive
DTU_2022_1015359_1_SI_JC30_R1_001	JC30		ERR10611960	2019	USA_W	Farm environment	cow feces	I	SL1	CT11903	CC1	1	IVb			0.16	sensitive	0.63	sensitive
DTU_2022_1015361_1_SI_JC34_R1_001	JC34		ERR10611977	2019	USA_W	Farm environment	cow feces	I	SL1	CT11903	CC1	1	IVb			0.16	sensitive	0.63	sensitive
DTU_2022_1015363_1_SI_JC38_R1_001	JC38		ERR10611984	2019	USA_W	Farm environment	cow feces	I	SL1	CT11904	CC1	1	IVb			0.16	sensitive	0.63	sensitive
DTU_2022_1015365_1_SI_JC43_R1_001	JC43		ERR10611965	2019	USA_W	Farm environment	cow feces	I	SL1	CT11904	CC1	1	IVb			0.16	sensitive	0.63	sensitive
DTU_2022_1015373_1_SI_JC68_R1_001	JC68		ERR10612010	2019	USA_W	Farm environment	cow feces	I	SL1	CT11904	CC1	1	IVb			0.16	sensitive	0.63	sensitive
DTU_2022_1015381_2_SI_JC78_R1_001	JC78		ERR10549561	2019	USA_W	Farm environment	cow feces	I	SL1	CT11903	CC1	1	IVb			0.16	sensitive	0.31	sensitive
DTU_2022_1015387_2_SI_JC84_R1_001	JC84		ERR10549566	2019	USA_W	Farm environment	cow feces	I	SL1	CT11903	CC1	1	IVb			0.16	sensitive	0.31	sensitive
DTU2019-2033-PRJ1196-Listeria-monocytogenes-12_R1_001	LIS12		ERR10109360	Unknown	Denmark	Food	Isolated from unpasteurised Italian soft cheese	II	SL101	CT5430	CC101	38	IIa					0.31	sensitive
DTU2019-2048-PRJ1196-Listeria-monocytogenes-27_R1_001	LIS27		ERR10109374	Unknown	Denmark	Food	cheese factory	II	SL101	CT5430	CC101	38	IIa					0.31	sensitive
DTU2019-2049-PRJ1196-Listeria-monocytogenes-28_R1_001	LIS28		ERR10109375	Unknown	Denmark	Food	cheese factory	II	SL101	CT5430	CC101	38	IIa					0.31	sensitive
DTU2019-2050-PRJ1196-Listeria-monocytogenes-29_R1_001	LIS29		ERR10109376	Unknown	Denmark	Food	cheese factory	II	SL101	CT5430	CC101	38	IIa					0.31	sensitive
DTU2019-2051-PRJ1196-Listeria-monocytogenes-30_R1_001	LIS30		ERR10109377	Unknown	Denmark	Food	cheese factory	II	SL101	CT5430	CC101	38	IIa					0.31	sensitive
ERR4648208_1	LV1238		ERR4648208	2016	Czech Republic	Food	Dairy product	ll	SL101	CT12666	CC101	101	IIa	0.2	sensitive			0.31	sensitive
DTU_2022_1016887_1_SI_LV0952_R1_001	LV0952		ERR10549956	2016	Czech Republic	Food	dairy product	II	SL451	CT12257	CC11	451	IIa	0.2	sensitive			0.31	sensitive
S6_TAAGGCGA-CCTAGAGT_R1_001	LmE240	S6	ERR10549648	2011	Switzerland	Food	Meat and meat products	ll	SL451	CT12781	CC11	451	IIa	0.2	sensitive			0.31	sensitive
DTU_2022_1016685_1_SI_1146_13_R1_001	1146_13		ERR10611884	Unknown	Denmark_LG	Unknown		II	SL101	CT10384	CC101	101	IIa					0.31	sensitive
DTU_2022_1016688_1_SI_1682_13_R1_001	1682_13		ERR10611917	Unknown	Denmark_LG	Unknown		II	SL101	CT10384	CC101	101	IIa					0.31	sensitive
DTU_2022_1016696_1_SI_1979_13_R1_001	1979_13		ERR10611875	Unknown	Denmark_LG	Unknown		II	SL101	CT10384	CC101	101	IIa					0.63	sensitive
DTU_2022_1015624_1_SI_129_R1_001	129		ERR10611885	2019	Italy	Food	GORGONZOLA (CHEESE)	II	SL101	CT973	CC101	38	IIa					0.31	sensitive
DTU_2022_1015628_1_SI_MF1358_R1_001	MF1358		ERR10612007	1990	Norway	Production environment	salmon processing environment	II	SL101	CT12152	CC101	101	IIa					0.31	sensitive
DTU_2022_1015691_1_SI_MF5463_R1_001	MF5463		ERR10612147	2014	Norway	Production environment	salmon processing environment	II	SL101	CT12155	CC101	101	IIa					0.31	sensitive
MF6708_S1_L001_R1_001	MF6708		SRR13588270	2017	Norway	Production environment	Meat processing evironment	ll	SL101	CT12667	CC101	101	IIa					0.63	sensitive
DTU_2022_1016040_1_SI_N20_2614_R1_001	N20_2614		ERR10612218	2020	Switzerland	Food	Meat	II	SL101	CT12157	CC101	101	IIa					0.31	sensitive
DTU_2022_1016046_1_SI_N21_0064_R1_001	N21_0064		ERR10612251	2021	Switzerland	Food	Poultry	II	SL101	CT12156	CC101	101	IIa					0.31	sensitive
DTU_2022_1015838_1_SI_CDL150_R1_001	CDL150		ERR10549326	Unknown	Unknown	Food	Food	II	SL101	CT5430	CC101	38	IIa					0.31	sensitive
DTU_2022_1016736_1_SI_OLM52d_R1_001	OLM52d		ERR10549387	1951	USA_SK	Human	Clinical, human, Halle, Germany	II	SL101	CT12154	CC101	103	IIa					0.63	sensitive
DTU_2022_1016737_1_SI_OLM54d_R1_001	OLM54d		ERR10549377	1951	USA_SK	Human	Clinical, human	II	SL101	CT12153	CC101	113	IIa					0.31	sensitive
DTU_2022_1016762_1_SI_OLM56_R1_001	OLM56		ERR10549388	1951	USA_SK	Human	Clinical, human	II	SL101	CT11707	CC101	2996	IIa					0.31	sensitive
DTU_2022_1016758_1_SI_OLM87_R1_001	OLM87		ERR10549455	1954	USA_SK	Human	Clinical, human, CT, USA	II	SL101	CT12151	CC101	101	IIa					0.63	sensitive
DTU_2022_1016828_1_SI_JJ25_R1_001	JJ25		SRS15801912	2021	USA_SK	Natural environment	Walnut Creek	II	SL1055	CT12269	CC1055	1055	IIb					0.63	sensitive
DTU2019-2060-PRJ1196-Listeria-monocytogenes-39_R1_001	LIS39		ERR10109386	Unknown	Denmark	Food	cheese	II	SL400	CT9795	CC11	400	IIa					0.31	sensitive
D07_S46_L001_R1_001	D07		ERR12036847	2019	Austria_AP	Food	dairy products	ll	SL121	CT12596	CC121	121	IIa	0.2	sensitive			2.5	tolerant				+ (variant 7)
V06_S43_L001_R1_001	V06		ERR12036881	2019	Austria_AP	Food	vegetables/fruits	ll	SL121	CT9546	CC121	121	IIa	0.2	sensitive			2.5	tolerant				+ (variant 7)
DTU_2022_1016676_1_SI_1110_R1_001	1110		ERR10611889	Unknown	Canada	Food	Turkey franks (food)	II	SL11	CT948	CC11	11	IIa					0.31	sensitive
DTU-2021-1010561-1-SI-LT16_R1_001	568		ERR10109347	2004	France_LT	Production environment		II	SL451	CT9722	CC11	451	IIa					0.31	sensitive
DTU_2022_1016885_1_SI_LV0215_R1_001	LV0215		ERR10549999	2014	Czech Republic	Food	vegetables	II	SL121	CT12064	CC121	121	IIa	0.2	sensitive			0.31	sensitive
ERR4648212_1	LV0660		ERR4648212	2016	Czech Republic	Food	Fish product	ll	SL121	CT12578	CC121	1349	IIa	0.2	sensitive			0.63	sensitive
15087275-4_S11_L001_R1_001	15087275-4		ERS4774036 (SAMEA7006207)	2015	Denmark_L	Food		II	SL451	CT9788	CC11	451	IIa					0.31	sensitive
17014046-05_S15_L001_R1_001	17014046-05		ERS4774068 (SAMEA7006239)	2017	Denmark_L	Food		II	SL451	CT9787	CC11	451	IIa					0.31	sensitive
17050588-5_S36_L001_R1_001	17050588-05		ERS4774040 (SAMEA7006211)	2017	Denmark_L	Food		II	SL451	CT799	CC11	451	IIa					0.63	sensitive
13-LI00159-0_S2_L001_R1_001	13-LI00159-0		SRS17866390	2013	Germany_BfR	Production environment	Food processing environment	ll	SL11	CT12725	CC11	11	IIa					0.31	sensitive
17-LI00066-0_S9_L001_R1_001	17-LI00066-0		SRS17866381	2017	Germany_BfR	Production environment	Food processing environment	ll	SL451	CT798	CC11	451	IIa					0.63	sensitive
DTU_2022_1015459_1_SI_8_R1_001	8		ERR10549948	2020	Italy	Production environment	ENVIRONMENTAL SPONGE	II	SL451	CT12254	CC11	451	IIa					0.63	sensitive
DTU_2022_1015549_1_SI_54_R1_001	54		ERR10549835	2014	Italy	Food	STRACCHINO CHEESE	II	SL451	CT12252	CC11	451	IIa					0.63	sensitive
DTU_2022_1015585_1_SI_90_R1_001	90		ERR10549852	2014	Italy	Food	STRACCHINO CHEESE	II	SL451	CT12252	CC11	451	IIa					0.31	sensitive
MF4627_S16_L001_R1_001	MF4627		SRR13588288	2012	Norway	Production environment	Meat processing environment	ll	SL451	CT12782	CC11	451	IIa					0.63	sensitive
MF5641_S11_L001_R1_001	MF5641		SRR13588371	2014	Norway	Production environment	Meat processing evironment	ll	SL451	CT12784	CC11	451	IIa					0.63	sensitive
MF7098_S1_L001_R1_001	MF7098		SRR13588226	2018	Norway	Production environment	Salmon processing environment	ll	SL451	CT12786	CC11	451	IIa					0.31	sensitive
DTU_2022_1016147_1_SI_L1682_R1_001	L1682		ERR10611991	2019	Slovenia	Food		II	SL451	CT798	CC11	451	IIa					0.63	sensitive
L1758_1	L1758		ERR10549862	2021	Slovenia	Food	RTE meat	ll	SL451	CT12783	CC11	451	IIa					0.63	sensitive
DTU_2022_1016158_1_SI_L1878_R1_001	L1878		ERR10612000	2020	Slovenia	Food		II	SL451	CT12256	CC11	451	IIa					0.63	sensitive
DTU_2022_1016164_1_SI_L1909_R1_001	L1909		ERR10549795	2018	Slovenia	Food		II	SL451	CT12253	CC11	451	IIa					0.63	sensitive
DTU_2022_1016199_1_SI_L279_R1_001	L279		ERR10549719	2011	Slovenia	Food	Raw milk	II	SL451	CT12255	CC11	451	IIa					0.31	sensitive
L295_R1	L295		ERR10549701	2011	Slovenia	Animal	Cow udder (subclinical mastitis)	ll	SL451	CT12255	CC11	451	IIa					2.5	tolerant					+
DTU_2022_1016221_1_SI_L439_R1_001	L439		ERR10549724	2012	Slovenia	Farm environment	Manure (farm environment)	II	SL451	CT12251	CC11	451	IIa					0.31	sensitive
L630_R1	L630		SRR9067583	2014	Slovenia	Animal	Cow udder (subclinical mastitis)	ll	SL11	CT12726	CC11	1279	IIa					0.31	sensitive
ERR4648160_1	LV0665		ERR4648160	2016	Czech Republic	Food	Meat product	ll	SL124	CT12660	CC124	124	IIa	0.2	sensitive			0.31	sensitive
DTU_2022_1015928_1_SI_7037_R1_001	7037		ERR10549268	2013	Unknown	Food	Food	II	SL11	CT950	CC11	11	IIa					0.31	sensitive
DTU_2022_1015956_1_SI_8130_R1_001	8130		ERR10549310	2016	Unknown	Production environment	Production environment	II	SL451	CT12250	CC11	451	IIa					0.31	sensitive
DTU_2022_1015903_1_SI_3253_R1_001	3253		ERR10549992	2014	Austria	Food	Food	II	SL121	CT12028	CC121	121	IIa					2.5	tolerant				+ (variant 7)
DTU_2022_1015881_1_SI_3269_R1_001	3269		ERR10549993	2001	Austria	Production environment	Production environment	II	SL121	CT910	CC121	121	IIa					2.5	tolerant				+ (variant 7)
DTU_2022_1015882_1_SI_3472_R1_001	3472		ERR10549994	2001	Austria	Food	Food	II	SL121	CT12040	CC121	121	IIa					2.5	tolerant				+ (variant 7)
DTU_2022_1015880_1_SI_3831_R1_001	3831		ERR10549969	1999	Austria	Food	Food	II	SL121	CT12027	CC121	121	IIa					2.5	tolerant				+ (variant 7)
DTU_2022_1015913_1_SI_4392_R1_001	4392		ERR10549274	2004	Unknown	Food	Food	II	SL121	CT12027	CC121	121	IIa					2.5	tolerant				+ (variant 7)
DTU_2022_1015899_1_SI_5007_R1_001	5007		ERR10549971	2000	Austria	Food	Food	II	SL121	CT12052	CC121	121	IIa					2.5	tolerant				+ (variant 7)
C02_S40_L001_R1_001	C02		ERR12036828	2019	Austria_AP	Clinical (unknown)	clinical/host-associated	ll	SL14	CT12775	CC14	14	IIa	0.2	sensitive			0.31	sensitive
ERR4648197_1	LV0682		ERR4648197	2016	Czech Republic	Food	Dairy product	ll	SL14	CT12777	CC14	14	IIa	0.2	sensitive			0.31	sensitive
3939_S3_L001_R1_001	MF3939		SRR13588243	2011	Norway	Production environment	Salmon processing environment	ll	SL14	CT9904	CC14	14	IIa	0.2	sensitive			0.63	sensitive
4001_S6_L001_R1_001	MF4001		SRR13588221	2011	Norway	Production environment	Salmon processing environment	ll	SL14	CT4947	CC14	14	IIa	0.2	sensitive			0.31	sensitive
S71_AAGAGGCA-CCTAGAGT_R1_001	N13-0245	S71	ERR10549710	2013	Switzerland	Food	Meat and meat products	ll	SL91	CT12703	CC14	91	IIa	0.2	sensitive			0.63	sensitive
C03_S23_L001_R1_001	C03		ERR12036829	2020	Austria_AP	Clinical (unknown)	clinical/host-associated	ll	SL155	CT5670	CC155	155	IIa	0.2	sensitive			0.31	sensitive
DTU_2022_1016067_1_SI_N14_0260_R1_001	N14_0260		ERR10612117	2014	Switzerland	Food	Meat / Meat product	II	SL155	CT1170	CC155	155	IIa	0.2	sensitive			0.63	sensitive
ERR4648158_1	LV0663		ERR4648158	2016	Czech Republic	Food	Meat product	ll	SL18	CT12729	CC18	18	IIa	0.2	sensitive			0.31	sensitive
ERR4648211_1	LV0620		ERR4648211	2016	Czech Republic	Food	Fish product	ll	SL398	low typeability	CC19	398	IIa	0.2	sensitive			0.31	sensitive
P02-008_S1_L001_R1_001	P02/008		ERR12036889	2013	China	Food	eggs	II	SL121	CT12593	CC121	121	IIa					2.5	tolerant				+ (variant 7)
DTU_2022_1016119_1_SI_N20_0186_R1_001	N20_0186		ERR10612181	2020	Switzerland	Food	Poultry	II	SL398	CT12213	CC19	398	IIa	0.2	sensitive			0.31	sensitive
ERR4648168_1	LV0908		ERR4648168	2016	Czech Republic	Food	Meat product	ll	SL193	CT12628	CC193	193	IIa	0.2	sensitive			0.31	sensitive
V04_S35_L001_R1_001	V04		ERR12036879	2018	Austria_AP	Food	vegetables/fruits	I	SL2	CT4380	CC2	2	IVb	0.2	sensitive			0.31	sensitive
V10_S13_L001_R1_001	V10		ERR12036885	2020	Austria_AP	Food	vegetables/fruits	I	SL2	CT12739	CC2	2	IVb	0.2	sensitive			0.31	sensitive
ERR4648152_1	LV0450		ERR4648152	2014	Czech Republic	Food	Meat product	I	SL2	CT12746	CC2	2102	IVb	0.2	sensitive			0.31	sensitive
ERR4648220_1	LV0627		ERR4648220	2016	Czech Republic	Food	Delicatessen	I	SL2	CT12749	CC2	2	IVb	0.2	sensitive			0.31	sensitive
DTU_2022_1016687_1_SI_1680_13_R1_001	1680_13		ERR10611893	Unknown	Denmark_LG	Unknown		II	SL121	CT9547	CC121	121	IIa					2.5	tolerant				+ (variant 7)
DTU_2022_1016691_1_SI_1729_13_R1_001	1729_13		ERR10611882	Unknown	Denmark_LG	Unknown		II	SL121	CT909	CC121	121	IIa					2.5	tolerant				+ (variant 7)
DTU_2022_1016693_1_SI_1834_13_R1_001	1834_13		ERR10611865	Unknown	Denmark_LG	Unknown		II	SL121	CT9547	CC121	121	IIa					2.5	tolerant				+ (variant 7)
DTU_2022_1016702_1_SI_993_13_R1_001	993_13		ERR10611952	Unknown	Denmark_LG	Unknown		II	SL121	CT9547	CC121	121	IIa					2.5	tolerant				+ (variant 7)
ERR1432979_1	H13-1		ERR1432979	2003	Denmark_LG	Production environment	Environment	II	SL121	CT891	CC121	121	IIa					2.5	tolerant				+ (variant 7)
ERR1432982_1	La111		ERR1432982	1996	Denmark_LG	Food	FP Salmon	II	SL121	CT914	CC121	121	IIa					2.5	tolerant				+ (variant 7)
ERR1432983_1	La150		ERR1432983	1996	Denmark_LG	Production environment	Environment	II	SL121	CT914	CC121	121	IIa					2.5	tolerant				+ (variant 7)
ERR1432985_1	La42		ERR1432985	1996	Denmark_LG	Production environment	Environment	II	SL14	CT958	CC121	121	IIa					2.5	tolerant				+ (variant 7)
ERR1432987_1	M103-1		ERR1432987	2002	Denmark_LG	Production environment	Environment	II	SL121	CT903	CC121	121	IIa					2.5	tolerant				+ (variant 7)
ERR1432994_1	N53-1		ERR1432994	2002	Denmark_LG	Production environment	Environment	II	SL121	CT121	CC121	121	IIa					2.5	tolerant				+ (variant 7)
15099078_S22_L001_R1_001	15099078		ERS4774029 (SAMEA7006200)	2015	Denmark_L	Food		II	SL121	CT909	CC121	121	IIa					2.5	tolerant				+ (variant 7)
17054682_S42_L001_R1_001	17054682		ERS4774073 (SAMEA7006244)	2017	Denmark_L	Food		II	SL121	CT9789	CC121	121	IIa					2.5	tolerant				+ (variant 7)
14039942-1_S20_L001_R1_001	14039942-1		ERS4774046 (SAMEA7006217)	2014	Denmark_L	Food		II	SL121	CT891	CC121	121	IIa					2.5	tolerant				+ (variant 7)
14044452-1_S13_L001_R1_001	14044452-01		ERS4774025 (SAMEA7006196)	2014	Denmark_L	Food		II	SL121	CT11454	CC121	236	IIa					2.5	tolerant				+ (variant 7)
15076729-01_S23_L001_R1_001	15076729-1		ERS4774037 (SAMEA7006208)	2015	Denmark_L	Food		II	SL121	CT909	CC121	121	IIa					2.5	tolerant				+ (variant 7)
15076990-02_S21_L001_R1_001	15076990-02		ERS4774061 (SAMEA7006232)	2015	Denmark_L	Food		II	SL121	CT914	CC121	236	IIa					2.5	tolerant				+ (variant 7)
15086034-1	15086034-1		ERS4774076 (SAMEA7006247)	2015	Denmark_L	Food		II	SL121	CT9790	CC121	121	IIa					2.5	tolerant				+ (variant 7)
15112778-2_S23_L001_R1_001	15112778-2		ERS4774075 (SAMEA7006246)	2015	Denmark_L	Food		II	SL121	CT909	CC121	121	IIa					2.5	tolerant				+ (variant 7)
DTU2015_1176_PRJ12345_listeria_subsp._15120858_03_R1	15120858-03		ERS4774049 (SAMEA7006220)	2015	Denmark_L	Food		II	SL121	CT9798	CC121	121	IIa					2.5	tolerant				+ (variant 7)
DTU2016-386-PRJunkn-Listeria-subsp-1600-1636-03_S10_L001_R1_001	16001636-03		ERS4774034 (SAMEA7006205)	2016	Denmark_L	Food		II	SL121	CT9710	CC121	121	IIa					2.5	tolerant				+ (variant 7)
17042760-01_S24_L001_R1_001	17042760-01		ERS4774041 (SAMEA7006212)	2017	Denmark_L	Food		II	SL121	CT909	CC121	121	IIa					2.5	tolerant				+ (variant 7)
17046593-1_S20_L001_R1_001	17046593-1		ERS4774044 (SAMEA7006215)	2017	Denmark_L	Food		II	SL121	CT9545	CC121	121	IIa					2.5	tolerant				+ (variant 7)
17059008-01_S23_L001_R1_001	17059008-01		ERS4774056 (SAMEA7006227)	2017	Denmark_L	Food		II	SL121	CT9789	CC121	121	IIa					2.5	tolerant				+ (variant 7)
17059009-01_S24_L001_R1_001	17059009-01		ERS4774066 (SAMEA7006237)	2017	Denmark_L	Food		II	SL121	CT9789	CC121	121	IIa					2.5	tolerant				+ (variant 7)
DTU_2022_1015902_1_SI_ABS6_R1_001	ABS6		ERR10549820	2013	Romania	Production environment	Production environment	II	SL121	CT12032	CC121	121	IIa					2.5	tolerant				+ (variant 7)
DTU_2022_1015411_1_SI_968_R1_001	968		ERR10549915	2009	Germany	Food		II	SL121	CT914	CC121	121	IIa					2.5	tolerant				+ (variant 7)
DTU_2022_1015412_1_SI_971_R1_001	971		ERR10549916	2009	Germany	Food		II	SL121	CT914	CC121	121	IIa					2.5	tolerant				+ (variant 7)
DTU_2022_1015414_1_SI_990_R1_001	990		ERR10549941	2010	Germany	Food		II	SL121	CT12042	CC121	121	IIa					2.5	tolerant				+ (variant 7)
DTU_2022_1015415_1_SI_993_R1_001	993		ERR10549943	2010	Germany	Food		II	SL121	CT893	CC121	121	IIa					2.5	tolerant				+ (variant 7)
DTU_2022_1015420_1_SI_1002_R1_001	1002		ERR10549978	2012	Germany	Food		II	SL121	CT9710	CC121	121	IIa					2.5	tolerant				+ (variant 7)
DTU_2022_1015422_1_SI_1425_R1_001	1425		ERR10549970	2016	Germany	Food		II	SL121	CT12051	CC121	236	IIa					2.5	tolerant				+ (variant 7)
DTU_2022_1015427_1_SI_1748_R1_001	1748		ERR10549987	2016	Germany	Food		II	SL121	CT12051	CC121	236	IIa					2.5	tolerant				+ (variant 7)
DTU_2022_1015428_1_SI_2087_R1_001	2087		ERR10550009	2017	Germany	Food		II	SL121	CT12051	CC121	236	IIa					2.5	tolerant				+ (variant 7)
DTU_2022_1015437_1_SI_6269_R1_001	6269		ERR10549938	2012	Germany	Animal		II	SL121	CT1195	CC121	121	IIa					2.5	tolerant				+ (variant 6)
DTU_2022_1015450_1_SI_15502_R1_001	15502		ERR10549957	2010	Germany	Animal		II	SL121	CT914	CC121	121	IIa					2.5	tolerant				+ (variant 7)
14-LI00078-1_S31_L001_R1_001	14-LI00078-1		SRS17866444	2014	Germany_BfR	Production environment	Food processing environment	ll	SL121	CT914	CC121	121	IIa					2.5	tolerant				+ (variant 7)
16-LI00145-0_S30_L001_R1_001	16-LI00145-0		SRS17866377	2015	Germany_BfR	Production environment	Food processing environment	ll	SL121	CT12582	CC121	121	IIa					2.5	tolerant				+ (variant 7)
20-LI01131-0_S5_L001_R1_001	20-LI01131-0		SRS17866430	2020	Germany_BfR	Production environment	Food processing environment	ll	SL121	CT6390	CC121	121	IIa					0.63	sensitive
20-LI01651-0_S11_L001_R1_001	20-LI01651-0		SRS17866434	2020	Germany_BfR	Production environment	Food processing environment	ll	SL121	CT12575	CC121	121	IIa					0.63	sensitive
2010-253_S17_L001_R1_001	2010-253		SRS17866403	2010	Germany_BfR	Production environment	Food processing environment	ll	SL121	CT12042	CC121	121	IIa					2.5	tolerant				+ (variant 7)
21-LI00611-0_S46_L001_R1_001	21-LI00611-0		SRS17866438	2021	Germany_BfR	Production environment	Food processing environment	ll	SL121	CT12595	CC121	121	IIa					2.5	tolerant				+ (variant 7)
DTU_2022_1015467_1_SI_16_R1_001	16		ERR10549892	2018	Italy	Production environment	ENVIRONMENTAL SPONGE	II	SL121	CT12037	CC121	121	IIa					2.5	tolerant				+ (variant 7)
DTU_2022_1015518_1_SI_23_R1_001	23		ERR10549898	2018	Italy	Food	HAM	II	SL121	CT12071	CC121	121	IIa					0.63	sensitive
DTU_2022_1015519_1_SI_24_R1_001	24		ERR10549930	2019	Italy	Food	HAM	II	SL121	CT12054	CC121	121	IIa					2.5	tolerant				+ (variant 7)
DTU_2022_1015532_1_SI_37_R1_001	37		ERR10549884	2018	Italy	Food	SEME-PRESERVED MEAT PRODUCTS	II	SL121	CT12055	CC121	121	IIa					2.5	tolerant				+ (variant 7)
DTU_2022_1015533_2_SI_38_R1_001	38		ERR10611898	2018	Italy	Food	COOKED HAM	II	SL121	CT12044	CC121	121	IIa					2.5	tolerant				+ (variant 7)
DTU_2022_1015542_1_SI_47_R1_001	47		ERR10549861	2015	Italy	Food	SALAME	II	SL121	CT12050	CC121	121	IIa					2.5	tolerant				+ (variant 7)
DTU_2022_1015545_2_SI_50_R1_001	50		ERR10611937	2015	Italy	Food	FISHERY PRODUCTS	II	SL121	CT2182	CC121	121	IIa					2.5	tolerant				+ (variant 7)
DTU_2022_1015550_1_SI_55_R1_001	55		ERR10549816	2014	Italy	Food	SALSICCIA (DRIED SAUSAGE)	II	SL121	CT12068	CC121	121	IIa					2.5	tolerant				+ (variant 6)
DTU_2022_1015552_1_SI_57_R1_001	57		ERR10549879	2015	Italy	Production environment	PREPARAZIONI ALIMENTARI MISTE E PREPARAZIONI GASTRONOMICHE	II	SL121	CT12058	CC121	121	IIa					2.5	tolerant				+ (variant 7)
DTU_2022_1015553_1_SI_58_R1_001	58		ERR10549821	2014	Italy	Food	SALAME	II	SL121	CT12038	CC121	121	IIa					2.5	tolerant				+ (variant 7)
DTU_2022_1015554_1_SI_59_R1_001	59		ERR10549833	2014	Italy	Food	SALAME	II	SL121	CT12039	CC121	121	IIa					2.5	tolerant				+ (variant 7)
DTU_2022_1015555_1_SI_60_R1_001	60		ERR10549828	2014	Italy	Food	COPPA	II	SL121	CT12045	CC121	121	IIa					2.5	tolerant				+ (variant 7)
DTU_2022_1015556_1_SI_61_R1_001	61		ERR10549845	2014	Italy	Food	SALAME	II	SL121	CT12039	CC121	121	IIa					2.5	tolerant				+ (variant 7)
DTU_2022_1015559_1_SI_64_R1_001	64		ERR10549819	2014	Italy	Food	SALAME	II	SL121	CT12039	CC121	121	IIa					2.5	tolerant				+ (variant 7)
DTU_2022_1015573_1_SI_78_R1_001	78		ERR10549836	2014	Italy	Food	SALAME	II	SL121	CT12039	CC121	121	IIa					2.5	tolerant				+ (variant 7)
DTU_2022_1015575_1_SI_80_R1_001	80		ERR10549931	2014	Italy	Food	SALAME	II	SL121	CT12039	CC121	121	IIa					2.5	tolerant				+ (variant 7)
DTU_2022_1015576_1_SI_81_R1_001	81		ERR10549868	2014	Italy	Food	SALAME	II	SL121	CT12039	CC121	121	IIa					2.5	tolerant				+ (variant 7)
DTU_2022_1015577_1_SI_82_R1_001	82		ERR10549850	2014	Italy	Food	COPPA	II	SL121	CT12019	CC121	121	IIa					2.5	tolerant				+ (variant 7)
DTU_2022_1015586_1_SI_91_R1_001	91		ERR10549882	2015	Italy	Production environment	PREPARAZIONI ALIMENTARI MISTE E PREPARAZIONI GASTRONOMICHE	II	SL121	CT12056	CC121	121	IIa					2.5	tolerant				+ (variant 7)
DTU_2022_1015598_1_SI_103_R1_001	103		ERR10549857	2015	Italy	Production environment	PREPARAZIONI ALIMENTARI MISTE E PREPARAZIONI GASTRONOMICHE	II	SL121	CT12058	CC121	121	IIa					2.5	tolerant				+ (variant 7)
DTU_2022_1015602_1_SI_107_R1_001	107		ERR10549903	2015	Italy	Production environment	PREPARAZIONI ALIMENTARI MISTE E PREPARAZIONI GASTRONOMICHE	II	SL121	CT12058	CC121	121	IIa					2.5	tolerant				+ (variant 7)
DTU_2022_1015603_1_SI_108_R1_001	108		ERR10549865	2015	Italy	Production environment	PREPARAZIONI ALIMENTARI MISTE E PREPARAZIONI GASTRONOMICHE	II	SL121	CT12058	CC121	121	IIa					2.5	tolerant				+ (variant 7)
DTU_2022_1015607_1_SI_112_R1_001	112		ERR10549887	2017	Italy	Food	MINCED MEAT	II	SL121	CT10507	CC121	121	IIa					2.5	tolerant				+ (variant 7)
DTU_2022_1015620_1_SI_125_R1_001	125		ERR10611857	2019	Italy	Food	SMOKED FISH	II	SL121	CT909	CC121	121	IIa					2.5	tolerant				+ (variant 7)
DTU_2022_1015625_1_SI_130_R1_001	130		ERR10611867	2019	Italy	Food	MINCED MEAT AND MEAT BASED PREPARATION	II	SL121	CT12063	CC121	121	IIa					0.63	sensitive
DTU_2022_1015636_1_SI_MF2159_R1_001	MF2159		ERR10612008	1990	Norway	Production environment	meat processing environment	II	SL121	CT12061	CC121	121	IIa					0.63	sensitive
DTU_2022_1015641_1_SI_MF2165_R1_001	MF2165		ERR10612040	2002	Norway	Production environment	meat processing environment	II	SL121	CT12072	CC121	121	IIa					0.63	sensitive
DTU_2022_1015666_1_SI_MF4267_R1_001	MF4267		ERR10612037	2001	Norway	Production environment	salmon processing environment	II	SL121	CT910	CC121	121	IIa					2.5	tolerant				+ (variant 7)
ERR4648172_1	LV1098		ERR4648172	2017	Czech Republic	Food	Meat product	I	SL2	CT12744	CC2	2	IVb	0.2	sensitive			0.31	sensitive
DTU_2022_1015685_1_SI_MF5024_R1_001	MF5024		ERR10612094	2013	Norway	Production environment	salmon processing environment	II	SL121	CT910	CC121	121	IIa					2.5	tolerant				+ (variant 7)
DTU_2022_1015687_1_SI_MF5236_R1_001	MF5236		ERR10612085	2013	Norway	Production environment	salmon processing environment	II	SL121	CT909	CC121	121	IIa					2.5	tolerant				+ (variant 7)
DTU_2022_1015690_1_SI_MF5462_R1_001	MF5462		ERR10612092	2014	Norway	Production environment	salmon processing environment	II	SL121	CT10104	CC121	121	IIa					2.5	tolerant				+ (variant 7)
DTU_2022_1016896_1_SI_MF5780_R1_001	MF5780		ERR10549827	2014	Norway	Production environment	Meat processing environment	II	SL121	CT10104	CC121	121	IIa					2.5	tolerant				+ (variant 7)
DTU_2022_1016898_1_SI_MF5793_R1_001	MF5793		ERR10549838	2014	Norway	Production environment	Meat processing environment, outbreak (food isolate)	II	SL121	CT10104	CC121	121	IIa					2.5	tolerant				+ (variant 7)
DTU_2022_1015696_1_SI_MF5994_R1_001	MF5994		ERR10612124	2014	Norway	Production environment	Salmon processing environment	II	SL121	CT10104	CC121	121	IIa					2.5	tolerant				+ (variant 7)
MF07330_S23_L001_R1_001	MF7330		SRR13588356	2017	Norway	Production environment	Salmon processing environment	I	SL2	CT11936	CC2	2	IVb	0.2	sensitive			0.63	sensitive
MF6335_S19_L001_R1_001	MF6335		SRR13378828	2015	Norway	Production environment	Meat processing evironment	ll	SL121	CT12577	CC121	121	IIa					0.63	sensitive
MF6342_S15_L001_R1_001	MF6342		SRR13378918	2015	Norway	Production environment	Meat processing evironment	ll	SL121	CT12597	CC121	121	IIa					2.5	tolerant				+ (variant 7)
MF7333_S2_L001_R1_001	MF7333		SRR13588353	2017	Norway	Food	Salmon processing - food product	I	SL2	CT11936	CC2	2	IVb	0.2	sensitive			0.31	sensitive
MF7315_S10_L001_R1_001	MF7315		SRR13588321	2019	Norway	Production environment	Salmon processing environment	ll	SL121	CT5220	CC121	121	IIa					2.5	tolerant					+
DTU_2022_1015703_1_SI_MF7322_R1_001	MF7322		ERR10612076	2017	Norway	Production environment	Meat processing environment	II	SL121	CT12031	CC121	121	IIa					2.5	tolerant				+ (variant 7)
DTU_2022_1015712_1_SI_MF7411_R1_001	MF7411		ERR10612108	2018	Norway	Production environment	Salmon processing environment	II	SL121	CT12031	CC121	121	IIa					2.5	tolerant				+ (variant 7)
DTU_2022_1015714_1_SI_MF7419_R1_001	MF7419		ERR10612130	2019	Norway	Production environment	Salmon processing environment	II	SL121	CT12031	CC121	121	IIa					2.5	tolerant				+ (variant 7)
MF7420_S16_L001_R1_001	MF7420		SRR13588290	2019	Norway	Production environment	Meat processing evironment	ll	SL121	CT12031	CC121	121	IIa					2.5	tolerant				+ (variant 7)
DTU_2022_1015720_1_SI_MF7633_R1_001	MF7633		ERR10612110	2019	Norway	Production environment	Meat processing environment	II	SL121	CT12031	CC121	121	IIa					2.5	tolerant				+ (variant 7)
S161_ACTGAGCG-TCGACTAG_R1_001	N11-1846	S161	ERR10549552	2011	Switzerland	Food	Meat and meat products	I	SL2	CT5173	CC2	2	IVb	0.2	sensitive			0.31	sensitive
MF7707_S13_L001_R1_001	MF7707		SRR13588090	2019	Norway	Production environment	Salmon processing environment	ll	SL121	CT910	CC121	121	IIa					2.5	tolerant				+ (variant 7)
DTU_2022_1015901_1_SI_AB27_R1_001	AB27		ERR10549804	2013	Romania	Production environment	Production environment	II	SL121	CT12284	CC121	121	IIa					0.63	sensitive
DTU_2022_1015889_1_SI_LmRo10_R1_001	LmRo10		ERR10549796	2013	Romania	Food	Butter	II	SL121	CT12581	CC121	121	IIa					2.5	tolerant				+ (variant 7)
DTU_2022_1015890_1_SI_LmRo11_R1_001	LmRo11		ERR10549797	2013	Romania	Food	Poultry	II	SL121	CT917	CC121	121	IIa					2.5	tolerant				+ (variant 7)
P02-011_S1_L001_R1_001	P02/011		ERR12036890	2013	Russia	Food	sausage, bought	II	SL121	CT12579	CC121	121	IIa					2.5	tolerant				+ (variant 7)
P04-001_S1_L001_R1_001	P04/001		ERR12036891	2012	Russia	Food	Falafel powder	II	SL121	CT12589	CC121	121	IIa					2.5	tolerant				+ (variant 7)
L1538_1	L1538		ERR10549914	2018	Slovenia	Food	RTE meat	ll	SL121	CT12594	CC121	121	IIa					2.5	tolerant				+ (variant 7)
L1764_1	L1764		ERR10549951	2020	Slovenia	Food	RTE meat	ll	SL121	CT12576	CC121	121	IIa					2.5	tolerant				+ (variant 6)
L1790_1	L1790		ERR10549800	2020	Slovenia	Food	RTE meat	ll	SL121	CT12591	CC121	121	IIa					2.5	tolerant				+ (variant 7)
DTU_2022_1016151_1_SI_L1848_R1_001	L1848		ERR10611987	2020	Slovenia	Food		II	SL121	CT12057	CC121	121	IIa					2.5	tolerant				+ (variant 7)
DTU_2022_1016162_1_SI_L1907_R1_001	L1907		ERR10549770	2018	Slovenia	Production environment		II	SL121	CT2143	CC121	121	IIa					0.63	sensitive
DTU_2022_1016166_1_SI_L1911_R1_001	L1911		ERR10549785	2019	Slovenia	Food		II	SL121	CT12046	CC121	121	IIa					2.5	tolerant				+ (variant 7)
DTU_2022_1016176_1_SI_L1921_R1_001	L1921		ERR10549760	2019	Slovenia	Food		II	SL121	CT12065	CC121	121	IIa					0.63	sensitive
DTU_2022_1016191_1_SI_L231_R1_001	L231		ERR10549715	2011	Slovenia	Food	Salmon	II	SL121	CT893	CC121	121	IIa					2.5	tolerant				+ (variant 7)
DTU_2022_1016198_1_SI_L267_R1_001	L267		ERR10549708	2011	Slovenia	Food	Meat	II	SL121	CT12041	CC121	121	IIa					2.5	tolerant				+ (variant 7)
DTU_2022_1016207_1_SI_L382_R1_001	L382		ERR10549704	2009	Slovenia	Food	Salami	II	SL121	CT891	CC121	121	IIa					2.5	tolerant				+ (variant 7)
DTU_2022_1016208_1_SI_L386_R1_001	L386		ERR10549703	2010	Slovenia	Food	Ready to eat dish	II	SL121	CT12053	CC121	121	IIa					2.5	tolerant				+ (variant 7)
DTU_2022_1016227_1_SI_L479_R1_001	L479		ERR10549732	2012	Slovenia	Production environment	Surface swab - abattoir (food-processing environment)	II	SL121	CT12043	CC121	121	IIa					2.5	tolerant				+ (variant 7)
DTU_2022_1015727_1_SI_6021_R1_001	6021		ERR10611874	Unknown	Spain	Food	Dry-cured ham. 7 months curing	II	SL121	CT917	CC121	121	IIa					2.5	tolerant				+ (variant 7)
DTU_2022_1015728_1_SI_6022_R1_001	6022		ERR10611905	2015	Spain	Production environment	Articulated Conveyor belt 1	II	SL121	CT917	CC121	121	IIa					2.5	tolerant				+ (variant 7)
DTU_2022_1015729_1_SI_6023_R1_001	6023		ERR10611919	2015	Spain	Production environment	Deboning machine 1	II	SL121	CT917	CC121	121	IIa					2.5	tolerant				+ (variant 7)
DTU_2022_1015730_1_SI_6024_R1_001	6024		ERR10611904	2015	Spain	Production environment	Molding machine	II	SL121	CT4849	CC121	1442	IIa					0.63	sensitive
DTU_2022_1015731_1_SI_6025_R1_001	6025		ERR10611903	2015	Spain	Production environment	Table 1	II	SL121	CT4849	CC121	1442	IIa					0.63	sensitive
DTU_2022_1015732_1_SI_6026_R1_001	6026		ERR10611877	2015	Spain	Production environment	Articulated Conveyor belt 2	II	SL121	CT4850	CC121	121	IIa					0.63	sensitive
DTU_2022_1015733_1_SI_6027_R1_001	6027		ERR10611926	2015	Spain	Production environment	Table 2	II	SL121	CT917	CC121	121	IIa					2.5	tolerant				+ (variant 7)
DTU_2022_1015734_1_SI_6028_R1_001	6028		ERR10611921	2015	Spain	Production environment	Articulated Conveyor belt 1	II	SL121	CT917	CC121	121	IIa					2.5	tolerant				+ (variant 7)
DTU_2022_1015736_1_SI_6031_R1_001	6031		ERR10611897	2015	Spain	Production environment	Deboning machine 2	II	SL121	CT917	CC121	121	IIa					2.5	tolerant				+ (variant 7)
DTU_2022_1015737_1_SI_6032_R1_001	6032		ERR10611914	2015	Spain	Production environment	Deboning machine 1	II	SL121	CT917	CC121	121	IIa					2.5	tolerant				+ (variant 7)
DTU_2022_1015738_1_SI_6033_R1_001	6033		ERR10611892	2015	Spain	Production environment	Molding machine	II	SL121	CT12059	CC121	121	IIa					2.5	tolerant				+ (variant 7)
DTU_2022_1015739_1_SI_6034_R1_001	6034		ERR10611913	2015	Spain	Production environment	Non-Articulated Conveyor belt 1	II	SL121	CT917	CC121	121	IIa					2.5	tolerant				+ (variant 7)
DTU_2022_1015740_1_SI_6035_R1_001	6035		ERR10611925	2015	Spain	Production environment	Non-Articulated Conveyor belt 2	II	SL121	CT917	CC121	121	IIa					2.5	tolerant				+ (variant 7)
DTU_2022_1015744_1_SI_6039_R1_001	6039		ERR10611895	Unknown	Spain	Production environment	Table 1	II	SL121	CT903	CC121	121	IIa					2.5	tolerant				+ (variant 7)
DTU_2022_1015746_1_SI_6041_R1_001	6041		ERR10611928	Unknown	Spain	Production environment	Deboning machine 1	II	SL121	CT917	CC121	121	IIa					2.5	tolerant				+ (variant 7)
DTU_2022_1015748_1_SI_6043_R1_001	6043		ERR10611935	Unknown	Spain	Production environment	Non-Articulated Conveyor belt 2	II	SL121	CT917	CC121	121	IIa					2.5	tolerant				+ (variant 7)
DTU_2022_1015753_1_SI_6050_R1_001	6050		ERR10611968	Unknown	Spain	Production environment	Conveyor belt	II	SL121	CT12060	CC121	121	IIa					2.5	tolerant				+ (variant 7)
DTU_2022_1015755_2_SI_6053_R1_001	6053		ERR10616666	Unknown	Spain	Production environment	Slice machine	II	SL121	CT12034	CC121	236	IIa					2.5	tolerant				+ (variant 7)
DTU_2022_1015756_1_SI_6054_R1_001	6054		ERR10611941	Unknown	Spain	Production environment	Slice machine	II	SL121	CT12060	CC121	121	IIa					2.5	tolerant				+ (variant 7)
DTU_2022_1015757_1_SI_6056_R1_001	6056		ERR10611948	Unknown	Spain	Production environment	Table	II	SL121	CT12035	CC121	236	IIa					2.5	tolerant				+ (variant 7)
DTU_2022_1015764_1_SI_6065_R1_001	6065		ERR10611915	Unknown	Spain	Food	Table	II	SL121	CT12070	CC121	121	IIa					0.63	sensitive
DTU_2022_1015767_1_SI_6069_R1_001	6069		ERR10611943	Unknown	Spain	Production environment	Meat mincer Entry	II	SL121	CT12069	CC121	121	IIa					0.63	sensitive
DTU_2022_1015772_1_SI_6075_R1_001	6075		ERR10611947	Unknown	Spain	Production environment	Stuffer entry	II	SL121	CT12284	CC121	121	IIa					0.63	sensitive
DTU_2022_1015778_1_SI_6083_R1_001	6083		ERR10549675	Unknown	Spain	Food	Salchichón extra	II	SL121	CT12284	CC121	121	IIa					0.63	sensitive
DTU_2022_1015791_1_SI_6100_R1_001	6100		ERR10549697	Unknown	Spain	Food	Cooked ham wild boar	II	SL121	CT10112	CC121	121	IIa					2.5	tolerant				+ (variant 7)
DTU_2022_1015792_1_SI_6102_R1_001	6102		ERR10549671	Unknown	Spain	Food	Cooked ham	II	SL121	CT10112	CC121	121	IIa					2.5	tolerant				+ (variant 7)
DTU_2022_1015794_1_SI_6104_R1_001	6104		ERR10549678	Unknown	Spain	Food	Longaniza de Aragón	II	SL121	CT2913	CC121	121	IIa					2.5	tolerant				+ (variant 7)
DTU_2022_1015795_1_SI_6105_R1_001	6105		ERR10549644	Unknown	Spain	Food	Longaniza	II	SL121	CT2913	CC121	121	IIa					2.5	tolerant				+ (variant 7)
DTU_2022_1015797_1_SI_6107_R1_001	6107		ERR10549653	Unknown	Spain	Food	Longaniza de Aragón	II	SL121	CT12026	CC121	236	IIa					2.5	tolerant				+ (variant 7)
DTU_2022_1015798_1_SI_6108_R1_001	6108		ERR10549674	Unknown	Spain	Food	dry-cured ham	II	SL121	CT12060	CC121	121	IIa					2.5	tolerant				+ (variant 7)
DTU_2022_1015799_1_SI_6109_R1_001	6109		ERR10549758	Unknown	Spain	Food	dry-cured ham	II	SL121	CT12284	CC121	121	IIa					0.63	sensitive
DTU_2022_1015801_1_SI_8208_R1_001	8208		ERR10549691	Unknown	Spain	Food	Dry-cured ham. 7 months curing	II	SL121	CT917	CC121	121	IIa					2.5	tolerant				+ (variant 7)
DTU_2022_1015802_1_SI_8218_R1_001	8218		ERR10549742	Unknown	Spain	Production environment	Deboning machine 1	II	SL121	CT917	CC121	121	IIa					2.5	tolerant				+ (variant 7)
DTU_2022_1015807_1_SI_8256_R1_001	8256		ERR10549764	Unknown	Spain	Production environment	Meat mincer	II	SL121	CT12049	CC121	121	IIa					2.5	tolerant				+ (variant 7)
DTU_2022_1015808_1_SI_8261_R1_001	8261		ERR10549665	Unknown	Spain	Food	Morcilla	II	SL121	CT10516	CC121	121	IIa					0.63	sensitive
DTU_2022_1016031_1_SI_N20_2340_R1_001	N20_2340		ERR10612234	2020	Switzerland	Food	Poultry	I	SL2	CT11948	CC2	2	IVb	0.2	sensitive			0.63	sensitive
DTU_2022_1016056_1_SI_N21_0325_R1_001	N21_0325		ERR10612254	2021	Switzerland	Food	Seafood	I	SL2	CT11949	CC2	2	IVb	0.2	sensitive			0.63	sensitive
ERR4648236_1	LV0180		ERR4648236	2014	Czech Republic	Food	Vegetables	ll	SL20	CT5615	CC20	20	IIa	0.2	sensitive			0.31	sensitive
MF3860_S19_L001_R1_001	MF3860		SRR13588254	2011	Norway	Production environment	Salmon processing environment	ll	SL20	CT543	CC20	20	IIa	0.2	sensitive			0.63	sensitive
S24_AGGCAGAA-CTATTAAG_R1_001	N11-2183	S24	ERR10549645	2011	Switzerland	Food	Vegetable and salads	ll	SL20	CT12573	CC20	20	IIa	0.2	sensitive			0.31	sensitive
S64_CGAGGCTG-GCGTAAGA_R1_001	N12-2236	S64	ERR10549672	2012	Switzerland	Food	Meat and meat products	ll	SL204	CT638	CC204	204	IIa	0.2	sensitive			0.63	sensitive
DTU_2022_1015983_1_SI_N20_0593_R1_001	N20_0593		ERR10612188	2020	Switzerland	Food	Meat	II	SL204	CT638	CC204	204	IIa	0.2	sensitive			0.31	sensitive
C10_S56_L001_R1_001	C10		ERR12036836	2021	Austria_AP	Clinical (unknown)	clinical/host-associated	ll	SL21	CT12604	CC21	21	IIa	0.2	sensitive			0.31	sensitive
ERR4648196_1	LV0649		ERR4648196	2016	Czech Republic	Food	Dairy product	ll	SL21	CT12603	CC21	21	IIa	0.2	sensitive			0.31	sensitive
S162_ACTGAGCG-TTCTAGCT_R1_001	N11-1850	S162	ERR10549586	2011	Switzerland	Food	Milk and milk products	I	SL217	CT12762	CC217	217	IVb	0.2	sensitive			0.31	sensitive
S44_TAGGCATG-TCGACTAG_R1_001	N12-0571	S44	ERR10549636	2012	Switzerland	Food	Meat and meat products	ll	SL121	CT12025	CC121	121	IIa					2.5	tolerant				+ (variant 7)
DTU_2022_1016070_1_SI_N19_0200_R1_001	N19_0200		ERR10612159	2019	Switzerland	Food	Seafood	II	SL121	CT1208	CC121	121	IIa					2.5	tolerant				+ (variant 7)
DTU_2022_1016075_1_SI_N19_0413_R1_001	N19_0413		ERR10612160	2019	Switzerland	Food	Seafood	II	SL121	CT1208	CC121	121	IIa					2.5	tolerant				+ (variant 7)
DTU_2022_1016077_1_SI_N19_0700_R1_001	N19_0700		ERR10612134	2019	Switzerland	Food	Seafood	II	SL121	CT12022	CC121	121	IIa					2.5	tolerant				+ (variant 7)
DTU_2022_1016081_1_SI_N19_0790_R1_001	N19_0790		ERR10612136	2019	Switzerland	Food	Seafood	II	SL121	CT12020	CC121	121	IIa					2.5	tolerant				+ (variant 7)
DTU_2022_1016084_1_SI_N19_1357_R1_001	N19_1357		ERR10612118	2019	Switzerland	Food	Meat	II	SL121	CT12036	CC121	121	IIa					2.5	tolerant				+ (variant 7)
DTU_2022_1016085_1_SI_N19_1453_R1_001	N19_1453		ERR10612170	2019	Switzerland	Food	Seafood	II	SL121	CT1208	CC121	121	IIa					2.5	tolerant				+ (variant 7)
DTU_2022_1016092_1_SI_N19_2251_R1_001	N19_2251		ERR10612126	2019	Switzerland	Food	Seafood	II	SL121	CT1208	CC121	121	IIa					2.5	tolerant				+ (variant 7)
DTU_2022_1016093_1_SI_N19_2360_R1_001	N19_2360		ERR10612152	2019	Switzerland	Food	Seafood	II	SL121	CT12021	CC121	121	IIa					2.5	tolerant				+ (variant 7)
DTU_2022_1016097_1_SI_N19_2697_R1_001	N19_2697		ERR10612140	2019	Switzerland	Food	Seafood	II	SL121	CT2182	CC121	121	IIa					2.5	tolerant				+ (variant 7)
DTU_2022_1016105_1_SI_N19_2974_R1_001	N19_2974		ERR10612192	2019	Switzerland	Food	Seafood	II	SL121	CT1208	CC121	121	IIa					2.5	tolerant				+ (variant 7)
DTU_2022_1016109_1_SI_N19_3043_R1_001	N19_3043		ERR10612172	2019	Switzerland	Food	Seafood	II	SL121	CT1208	CC121	121	IIa					2.5	tolerant				+ (variant 7)
DTU_2022_1016116_1_SI_N20_0104_R1_001	N20_0104		ERR10612171	2020	Switzerland	Food	Seafood	II	SL121	CT1208	CC121	121	IIa					2.5	tolerant				+ (variant 7)
DTU_2022_1016117_1_SI_N20_0149_R1_001	N20_0149		ERR10612178	2020	Switzerland	Food	Milk product	II	SL121	CT12036	CC121	121	IIa					2.5	tolerant				+ (variant 7)
DTU_2022_1016118_1_SI_N20_0150_R1_001	N20_0150		ERR10612153	2020	Switzerland	Food	Meat	II	SL121	CT12036	CC121	121	IIa					2.5	tolerant				+ (variant 7)
DTU_2022_1016123_1_SI_N20_0320_R1_001	N20_0320		ERR10612175	2020	Switzerland	Food	Seafood	II	SL121	CT1208	CC121	121	IIa					2.5	tolerant				+ (variant 7)
DTU_2022_1015984_1_SI_N20_0612_R1_001	N20_0612		ERR10612183	2020	Switzerland	Food	Seafood	II	SL121	CT2182	CC121	121	IIa					2.5	tolerant				+ (variant 7)
DTU_2022_1015989_1_SI_N20_0749_R1_001	N20_0749		ERR10612166	2020	Switzerland	Food	Seafood	II	SL121	CT1208	CC121	121	IIa					2.5	tolerant				+ (variant 7)
DTU_2022_1016002_1_SI_N20_0960_R1_001	N20_0960		ERR10612194	2020	Switzerland	Food	Seafood	II	SL121	CT1245	CC121	121	IIa					2.5	tolerant				+ (variant 7)
DTU_2022_1016010_1_SI_N20_1380_R1_001	N20_1380		ERR10612221	2020	Switzerland	Food	Poultry	II	SL121	CT12020	CC121	121	IIa					2.5	tolerant				+ (variant 7)
DTU_2022_1016028_1_SI_N20_2263_R1_001	N20_2263		ERR10612236	2020	Switzerland	Food	Poultry	II	SL121	CT1208	CC121	121	IIa					2.5	tolerant				+ (variant 7)
P01-012_S1_L001_R1_001	P01/012		ERR12036886	2013	Turkey	Food	beef sausage	II	SL121	CT12590	CC121	121	IIa					2.5	tolerant				+ (variant 7)
P01-015_S1_L001_R1_001	P01/015		ERR12036887	2013	Turkey	Food	raw pieces of fish meat	II	SL121	CT12590	CC121	121	IIa					2.5	tolerant				+ (variant 7)
P02-003_S1_L001_R1_001	P02/003		ERR12036888	2013	Turkey	Food	bacon	II	SL121	CT12593	CC121	121	IIa					2.5	tolerant				+ (variant 7)
SRR10886935_1	Strain 9		SRR10886935	2020	UK	Production environment	BELT BUTTERING MACHINE	ll	SL121	CT12587	CC121	121	IIa					2.5	tolerant				+ (variant 7)
DTU_2022_1015898_1_SI_5605_R1_001	5605		ERR10550003	2010	Austria	Food	Food	II	SL121	CT10125	CC121	121	IIa					2.5	tolerant				+ (variant 7)
DTU_2022_1015975_1_SI_6551_R1_001	6551		ERR10549984	2012	Austria	Food	Food	II	SL121	CT12067	CC121	121	IIa					0.63	sensitive
DTU_2022_1015918_1_SI_6714_R1_001	6714		ERR10549280	2013	Unknown	Production environment	Food	II	SL121	CT12285	CC121	121	IIa					2.5	tolerant				+ (variant 7)
DTU_2022_1015919_1_SI_6728_R1_001	6728		ERR10549292	2013	Unknown	Production environment	Food	II	SL121	CT12024	CC121	121	IIa					2.5	tolerant				+ (variant 7)
DTU_2022_1015926_1_SI_7023_R1_001	7023		ERR10549283	2013	Unknown	Food	Production environment	II	SL121	CT12286	CC121	121	IIa					2.5	tolerant				+ (variant 7)
DTU_2022_1015930_1_SI_7064_R1_001	7064		ERR10549284	2014	Unknown	Production environment	Food	II	SL121	CT12024	CC121	121	IIa					2.5	tolerant				+ (variant 7)
DTU_2022_1015931_1_SI_7079_R1_001	7079		ERR10549287	2014	Unknown	Food	Natural environment	II	SL121	CT903	CC121	121	IIa					2.5	tolerant				+ (variant 7)
DTU_2022_1015933_1_SI_7185_R1_001	7185		ERR10549297	2014	Unknown	Production environment	Food	II	SL121	CT12048	CC121	121	IIa					2.5	tolerant				+ (variant 7)
DTU_2022_1015937_1_SI_7301_R1_001	7301		ERR10549281	2014	Unknown	Food	Production environment	II	SL121	CT12029	CC121	121	IIa					2.5	tolerant				+ (variant 7)
DTU_2022_1015940_1_SI_7478_R1_001	7478		ERR10549305	2014	Unknown	Food	Production environment	II	SL121	CT12030	CC121	121	IIa					2.5	tolerant				+ (variant 7)
DTU_2022_1015941_1_SI_7534_R1_001	7534		ERR10549319	2014	Unknown	Food	Food	II	SL121	CT12028	CC121	121	IIa					2.5	tolerant				+ (variant 7)
DTU_2022_1015943_1_SI_7587_R1_001	7587		ERR10549282	2014	Unknown	Production environment	Food	II	SL121	CT12029	CC121	121	IIa					2.5	tolerant				+ (variant 7)
DTU_2022_1015948_1_SI_7630_R1_001	7630		ERR10549273	2015	Unknown	Food	Food	II	SL121	CT12029	CC121	121	IIa					2.5	tolerant				+ (variant 7)
DTU_2022_1015951_1_SI_7812_R1_001	7812		ERR10549275	2015	Unknown	Production environment	Production environment	II	SL121	CT12047	CC121	121	IIa					2.5	tolerant				+ (variant 7)
DTU_2022_1015976_1_SI_59_6_1_R1_001	59_6_1		ERR10549986	2013	Austria	Production environment	Production environment	II	SL121	CT12048	CC121	121	IIa					2.5	tolerant				+ (variant 7)
DTU_2022_1015831_1_SI_AU2566_R1_001	AU2566		ERR10549374	Unknown	Unknown	Production environment	Production environment	II	SL121	CT12027	CC121	121	IIa					2.5	tolerant				+ (variant 7)
DTU_2022_1015832_1_SI_AU4423_R1_001	AU4423		ERR10549298	Unknown	Unknown	Food	Food	II	SL121	CT12027	CC121	121	IIa					2.5	tolerant				+ (variant 7)
DTU_2022_1015856_1_SI_CDL64_R1_001	CDL64		ERR10549413	Unknown	Unknown	Food	Food	II	SL121	CT12023	CC121	121	IIa					2.5	tolerant				+ (variant 7)
DTU_2022_1015859_1_SI_CDL67_R1_001	CDL67		ERR10549321	Unknown	Unknown	Food	Food	II	SL121	CT1195	CC121	121	IIa					2.5	tolerant				+ (variant 6)
DTU_2022_1015868_1_SI_CDL78_R1_001	CDL78		ERR10549340	Unknown	Unknown	Food	Food	II	SL121	CT7846	CC121	121	IIa					2.5	tolerant				+ (variant 7)
DTU_2022_1015874_1_SI_F18_R1_001	F18		ERR10549352	Unknown	Unknown	Food	smoked salmon	II	SL121	CT910	CC121	121	IIa					2.5	tolerant				+ (variant 7)
DTU_2022_1015875_1_SI_F19_R1_001	F19		ERR10549347	Unknown	Unknown	Food	smoked trout	II	SL121	CT10137	CC121	121	IIa					2.5	tolerant				+ (variant 7)
DTU_2022_1015876_1_SI_IR6179_R1_001	IR6179		ERR10549357	Unknown	Unknown	Food	cheese	II	SL121	CT10125	CC121	121	IIa					2.5	tolerant				+ (variant 7)
DTU_2022_1015877_1_SI_N22_2_R1_001	N22_2		ERR10549348	Unknown	Unknown	Production environment	floor	II	SL121	CT12033	CC121	121	IIa					2.5	tolerant				+ (variant 7)
DTU_2022_1015900_1_SI_P02_001_R1_001	P02_001		ERR10549295	2013	Unknown	Food	Falafel powder	II	SL121	CT5449	CC121	121	IIa					0.63	sensitive
DTU_2022_1015336_1_SI_L1522a_R1_001	L1522a		ERR10109460	2005	USA_SK	Production environment		II	SL121	CT11167	CC121	121	IIa			0.16	sensitive	0.63	sensitive
DTU_2022_1016836_1_SI_SK90_R1_001	SK90		ERR10618400	2004	USA_SK	Production environment	Processing Plant, NC	II	SL121	CT11168	CC121	121	IIa			0.16	sensitive	0.63	sensitive
DTU_2022_1016069_1_SI_N19_0128_R1_001	N19_0128		ERR10612142	2019	Switzerland	Food	Milk product	II	SL226	CT3476	CC226	226	IIa	0.2	sensitive			0.63	sensitive
DTU_2022_1016200_1_SI_L286_R1_001	L286		ERR10549712	2011	Slovenia	Food	Cooked prawn	II	SL124	CT1064	CC124	124	IIa					0.31	sensitive
DTU_2022_1016764_1_SI_OLM115_R1_001	OLM115		ERR10549420	1955	USA_SK	Human	Clinical, infant, Nova Scotia, CA	I	SL1258	CT11988	CC1258	1258	IVb					0.63	sensitive
DTU_2022_1016765_1_SI_OLM116_R1_001	OLM116		ERR10549393	1956	USA_SK	Human	Clinical, infant, Nova Scotia, CA	I	SL1258	CT11988	CC1258	1258	IVb					0.63	sensitive
DTU_2022_1016754_1_SI_OLM80_R1_001	OLM80		ERR10549371	1954	USA_SK	Human	Clinical, human, Ontario, CA	I	SL1258	CT11988	CC1258	1258	IVb					0.63	sensitive
DTU_2022_1015853_1_SI_CDL202_R1_001	CDL202		ERR10549336	Unknown	Unknown	Animal	Animal clinical	III	SL131	CT12004	CC131	131	L					0.31	sensitive
DTU_2022_1016705_1_SI_OLM5_R1_001	OLM5		ERR10616648	1933	USA_SK	Animal		III	SL131	CT12004	CC131	623	L					0.63	sensitive
DTU_2022_1016706_1_SI_OLM6_R1_001	OLM6		ERR10616673	1933	USA_SK	Animal		III	SL131	CT12004	CC131	623	L					0.63	sensitive
DTU_2022_1016757_1_SI_OLM84_R1_001	OLM84		ERR10549385	1949	USA_SK	Human	Clinical, human, MD, USA	III	SL144	CT12007	CC131	144	L					0.63	sensitive
DTU_2022_1015820_1_SI_2993_R1_001	2993		ERR10549363	Unknown	Unknown	Animal	sheep	II	SL92	CT10906	CC14	91	IIa					0.31	sensitive
DTU_2022_1015823_1_SI_5089_R1_001	5089		ERR10550000	1986	Austria	Food	Food	II	SL91	CT678	CC14	91	IIa					0.31	sensitive
C11_S21_L001_R1_001	C11		ERR12036837	2021	Austria_AP	Clinical (unknown)	clinical/host-associated	ll	SL26	CT12788	CC26	26	IIa	0.2	sensitive			0.31	sensitive
D06_S62_L001_R1_001	D06		ERR12036846	2018	Austria_AP	Food	dairy products	ll	SL291	CT12751	CC29	29	IIa	0.2	sensitive			0.31	sensitive
DTU_2022_1016664_1_SI_1698_R1_001	1698		ERR10611886	Unknown	Canada	Food	Semi-soft pasteurized cheese (food)	II	SL14	CT2563	CC14	14	IIa					0.31	sensitive
DTU_2022_1016665_1_SI_1707_R1_001	1707		ERR10611900	Unknown	Canada	Food	Semi-soft pasteurized cheese (food)	II	SL14	CT2563	CC14	14	IIa					0.31	sensitive
DTU-2021-1010558-1-SI-LT10_R1_001	MM 1_13_7		ERR10109344	2012	Canada_LT	Natural environment		II	SL365	CT9721	CC14	365	IIa					0.63	sensitive
S15_CGTACTAG-GCGTAAGA_R1_001	N11-1515	S15	ERR10549579	2011	Switzerland	Food	Milk and milk products	ll	SL291	CT12754	CC29	29	IIa	0.2	sensitive			0.31	sensitive
ERR1432970_1	4549		ERR1432970	1998	Denmark_LG	Human	Human clinical, 65 y F	II	SL14	CT12774	CC14	14	IIa					0.63	sensitive
ERR1432973_1	7282		ERR1432973	1998	Denmark_LG	Food	Shrimps	II	SL14	CT12773	CC14	14	IIa					0.63	sensitive
DTU_2022_1016684_1_SI_1135_13_R1_001	1135_13		ERR10611861	Unknown	Denmark_LG	Unknown		II	SL14	CT12283	CC14	14	IIa					0.31	sensitive
DTU_2022_1016695_1_SI_1978_13_R1_001	1978_13		ERR10611872	Unknown	Denmark_LG	Unknown		II	SL14	CT12283	CC14	14	IIa					0.63	sensitive
ERR1432984_1	La22		ERR1432984	1995	Denmark_LG	Food	FP Salmon	II	SL14	CT958	CC14	14	IIa					0.63	sensitive
15086220_S10_L001_R1_001	15086220		ERS4774028 (SAMEA7006199)	2015	Denmark_L	Food		II	SL399	CT963	CC14	399	IIa					0.63	sensitive
14044451-1_S12_L001_R1_001	14044451-01		ERS4774027 (SAMEA7006198)	2014	Denmark_L	Food		II	SL14	CT9799	CC14	14	IIa					2.5	tolerant	+
15084244-1_S1_L001_R1_001	15084244-1		ERS4774078 (SAMEA7006249)	2015	Denmark_L	Food		II	SL399	CT963	CC14	399	IIa					0.63	sensitive
15085721-1_S11_L001_R1_001	15085721-1		ERS4774031 (SAMEA7006202)	2015	Denmark_L	Food		II	SL399	CT963	CC14	399	IIa					0.31	sensitive
DTU2016-951-PRJunkn-Listeria-monocytogenes-16007760-05_S8_L001_R1_001	16007760-05		ERS4774033 (SAMEA7006204)	2016	Denmark_L	Food		II	SL399	CT963	CC14	399	IIa					0.63	sensitive
17031500-03_S22_L001_R1_001	17031500-03		ERS4774043 (SAMEA7006214)	2017	Denmark_L	Food		II	SL14	CT4947	CC14	14	IIa					0.31	sensitive
DTU_2022_1015446_1_SI_6319_R1_001	6319		ERR10549955	2011	Germany	Animal		II	SL14	CT12018	CC14	14	IIa					0.63	sensitive
DTU_2022_1015595_1_SI_100_R1_001	100		ERR10549876	2017	Italy	Food	SALAME	II	SL14	CT12016	CC14	14	IIa					0.31	sensitive
ERR4648209_1	LV1259		ERR4648209	2019	Czech Republic	Food	Dairy product	I	SL3	CT12646	CC3	3	IIb	0.2	sensitive			0.31	sensitive
MF3999_S6_L001_R1_001	MF3999		SRR13588380	2011	Norway	Production environment	Salmon processing environment	ll	SL14	CT4947	CC14	14	IIa					0.31	sensitive
MF2184_S15_L001_R1_001	MF2184		SRR13588326	1992	Norway	Food	Meat processing, outbreak (food isolate)	I	SL3	CT12632	CC3	3	IIb	0.2	sensitive			0.63	sensitive
MF5445_S5_L001_R1_001	MF5445		SRR13588372	2014	Norway	Food	Salmon processing - raw material	ll	SL91	CT5221	CC14	1607	IIa					0.63	sensitive
MF5646_S17_L001_R1_001	MF5646		SRR13588369	2014	Norway	Production environment	Meat processing evironment	ll	SL91	CT12700	CC14	91	IIa					0.63	sensitive
MF7031_S7_L001_R1_001	MF7031		SRR13588251	2018	Norway	Production environment	Salmon processing environment	ll	SL14	CT9904	CC14	14	IIa					0.31	sensitive
MF7074_S24_L001_R1_001	MF7074		SRR13588227	2018	Norway	Production environment	Salmon processing environment	ll	SL14	CT9904	CC14	14	IIa					0.31	sensitive
DTU_2022_1015699_1_SI_MF7075_R1_001	MF7075		ERR10612070	2018	Norway	Production environment	Meat processing environment	II	SL14	CT9904	CC14	14	IIa					0.31	sensitive
DTU_2022_1015701_1_SI_MF7085_R1_001	MF7085		ERR10612112	2018	Norway	Production environment	Salmon processing environment	II	SL14	CT9904	CC14	14	IIa					0.31	sensitive
DTU_2022_1015704_1_SI_MF7327_R1_001	MF7327		ERR10612074	2017	Norway	Production environment	Meat processing environment	II	SL92	CT12234	CC14	91	IIa					0.63	sensitive
MF7668_S10_L001_R1_001	MF7668		SRR13588121	2019	Norway	Production environment	Meat processing evironment	ll	SL14	CT12776	CC14	14	IIa					0.63	sensitive
MF7751_S17_L001_R1_001	MF7751		SRR13588430	2019	Norway	Production environment	Meat processing environment	ll	SL91	CT12701	CC14	91	IIa					0.31	sensitive
MF7843_S15_L001_R1_001	MF7843		SRR13588401	2020	Norway	Production environment	Meat processing environment	ll	SL91	CT12702	CC14	91	IIa					0.31	sensitive
DTU_2022_1015743_1_SI_6038_R1_001	6038		ERR10611930	Unknown	Spain	Production environment	Articulated Conveyor belt 1	II	SL14	CT1260	CC14	14	IIa					2.5	tolerant		+
DTU_2022_1015745_1_SI_6040_R1_001	6040		ERR10611928	Unknown	Spain	Production environment	Articulated Conveyor belt 1	II	SL14	CT1260	CC14	14	IIa					2.5	tolerant		+
DTU_2022_1015747_1_SI_6042_R1_001	6042		ERR10611964	Unknown	Spain	Production environment	Articulated Conveyor belt 2	II	SL14	CT1260	CC14	14	IIa					2.5	tolerant		+
MF07906_S18_L001_R1_001	MF7906		SRR13378822	2020	Norway	Production environment	Salmon processing environment	I	SL3	CT12635	CC3	3	IIb	0.2	sensitive			0.63	sensitive
S124_GCGTAGTA-CTATTAAG_R1_001	N12-1914	S124	ERR10549547	2002	Switzerland	Food	Milk and milk products	I	SL3	CT2430	CC3	3	IIb	0.2	sensitive			0.63	sensitive
DTU_2022_1016108_1_SI_N19_3018_R1_001	N19_3018		ERR10612197	2019	Switzerland	Food	Poultry	II	SL206	CT12265	CC14	206	IIa					0.63	sensitive
DTU_2022_1015979_1_SI_N19_3134_R1_001	N19_3134		ERR10612146	2019	Switzerland	Food	Seafood	II	SL206	CT12265	CC14	206	IIa					0.63	sensitive
DTU_2022_1016122_1_SI_N20_0303_R1_001	N20_0303		ERR10612154	2020	Switzerland	Food	Poultry	II	SL206	CT12265	CC14	206	IIa					0.63	sensitive
DTU_2022_1016055_1_SI_N21_0299_R1_001	N21_0299		ERR10612269	2021	Switzerland	Food	Meat	II	SL206	CT12265	CC14	206	IIa					0.63	sensitive
DTU_2022_1015942_1_SI_7584_R1_001	7584		ERR10549269	2014	Unknown	Food	Food	II	SL91	CT12186	CC14	3018	IIa					0.31	sensitive
DTU_2022_1015833_1_SI_AU4898_R1_001	AU4898		ERR10549337	Unknown	Unknown	Production environment	Production environment	II	SL14	CT12017	CC14	14	IIa					0.31	sensitive
DTU_2022_1016721_1_SI_OLM26_R1_001	OLM26		ERR10549368	1938	USA_SK	Animal	Hen, England	II	SL91	CT12184	CC14	545	IIa					0.63	sensitive
DTU_2022_1016734_1_SI_OLM46_R1_001	OLM46		ERR10549361	1950	USA_SK	Animal	Lemming, Arctic, CA	II	SL399	CT11692	CC14	2969	IIa					0.63	sensitive
DTU_2022_1016744_1_SI_OLM67_R1_001	OLM67		ERR10549394	1953	USA_SK	Animal	Chinchila, Ontario, CA	II	SL92	CT12235	CC14	91	IIa					0.63	sensitive
DTU_2022_1016748_1_SI_OLM72_R1_001	OLM72		ERR10549373	1937	USA_SK	Animal	Rat, Ontario, CA	II	SL92	CT12235	CC14	91	IIa					0.63	sensitive
DTU_2022_1016749_1_SI_OLM73_R1_001	OLM73		ERR10549370	1953	USA_SK	Animal	Fowl, Alberta, CA	II	SL91	CT12185	CC14	91	IIa					0.63	sensitive
DTU_2022_1016824_1_SI_SKWL40_R1_001	SKWL40		SRS15801914	2016	USA_SK	Natural environment	Rocky Branch Creek	II	SL1503	CT12274	CC1503	1503	atypical					0.63	sensitive
DTU2019-2030-PRJ1196-Listeria-monocytogenes-9_R1_001	LIS09		ERR10109357	Unknown	Denmark	Food	cheese	II	SL155	CT843	CC155	155	IIa					0.31	sensitive
DTU2019-2042-PRJ1196-Listeria-monocytogenes-21_R1_001	LIS21		ERR10109369	Unknown	Denmark	Food	Butter, a listerua outbreak	II	SL155	CT843	CC155	155	IIa					0.31	sensitive
DTU_2022_1015817_1_SI_2823_R1_001	2823		ERR10549346	Unknown	Unknown	Animal	blood sheep	II	SL155	CT846	CC155	155	IIa					0.31	sensitive
DTU_2022_1016045_1_SI_N21_0042_R1_001	N21_0042		ERR10612271	2021	Switzerland	Food	Milk product	I	SL3	CT11831	CC3	3	IIb	0.2	sensitive			0.31	sensitive
DTU_2022_1016049_1_SI_N21_0121_R1_001	N21_0121		ERR10612233	2021	Switzerland	Food	Meat	I	SL3	CT11847	CC3	3	IIb	0.2	sensitive			0.63	sensitive
DTU_2022_1016066_1_SI_N14_0152_R1_001	N14_0152		ERR10612127	2014	Switzerland	Food	Vegetable and salads	II	SL307	CT12278	CC307	307	IIa	0.2	sensitive			0.63	sensitive
ERR4648225_1	LV0935		ERR4648225	2016	Czech Republic	Food	Delicatessen	I	SL315	CT12673	CC315	249	IVb	0.2	sensitive			0.31	sensitive
ERR4648228_1	LV0201		ERR4648228	2014	Czech Republic	Food	Vegetables	ll	SL37	CT12657	CC37	37	IIa	0.2	sensitive			0.31	sensitive
DTU_2022_1016673_1_SI_2_R1_001	2_CAN		ERR10549906	1981	Canada	Food	Coleslaw (food)	II	SL155	CT12135	CC155	155	IIa					0.31	sensitive
DTU_2022_1016674_1_SI_65_R1_001	65_CAN		ERR10549832	Unknown	Canada	Food	Meat (food)	II	SL155	CT12134	CC155	155	IIa					0.31	sensitive
ERR4648173_1	LV1105		ERR4648173	2017	Czech Republic	Food	Meat product	ll	SL37	CT12656	CC37	37	IIa	0.2	sensitive			0.31	sensitive
ERR1432998_1	O57		ERR1432998	1989	Denmark_LG	Food	Gravad salmon	II	SL155	CT12672	CC155	372	IIa					2.5	tolerant					+
20-LI00099-0_S90_R1_001	20-LI00099-0		SRS17866409	2019	Germany_BfR	Production environment	Food processing environment	ll	SL155	CT12669	CC155	155	IIa					0.31	sensitive
20-LI00705-0_S14_R1_001	20-LI00705-0		SRS17866419	2020	Germany_BfR	Production environment	Food processing environment	ll	SL155	CT12669	CC155	155	IIa					0.63	sensitive
20-LI01052-0_S2_L001_R1_001	20-LI01052-0		SRS17866428	2020	Germany_BfR	Production environment	Food processing environment	ll	SL155	CT12671	CC155	155	IIa					0.63	sensitive
20-LI01270-0_S13_L001_R1_001	20-LI01270-0		SRS17866432	2020	Germany_BfR	Production environment	Food processing environment	ll	SL155	CT850	CC155	155	IIa					0.63	sensitive
21-LI00531-0_S36_L001_R1_001	21-LI00531-0		SRS17866437	2021	Germany_BfR	Production environment	Food processing environment	ll	SL155	CT12671	CC155	155	IIa					0.63	sensitive
DTU_2022_1015470_1_SI_19_R1_001	19		ERR10549919	2019	Italy	Food	HAM	II	SL155	CT2604	CC155	155	IIa					0.31	sensitive
DTU_2022_1015551_1_SI_56_R1_001	56		ERR10549860	2014	Italy	Food	SALSICCIA (DRIED SAUSAGE)	II	SL155	CT12291	CC155	155	IIa					0.63	sensitive
seq-Lm-Ro05-10m_S23_L001_R1_001	LmRo5		SRX8787031	2012	Romania	Food	Smoked salmon	II	SL155	CT12671	CC155	155	IIa					0.63	sensitive
seq-Lm-Ro07-10m_S30_L001_R1_001	LmRo7		SRX8787032	2012	Romania	Food	Fish with spices	II	SL155	CT12671	CC155	155	IIa					0.63	sensitive
seq-Lm-Ro09-10m_S37_L001_R1_001	LmRo9		SRX8787033	2012	Romania	Food	Fish in oil with herbs	II	SL155	CT12671	CC155	155	IIa					0.63	sensitive
seq-Lm-Ro13-10m_S44_L001_R1_001	LmRo13		SRX8787034	2013	Romania	Food	Herring with spices	II	SL155	CT12671	CC155	155	IIa					0.63	sensitive
DTU_2022_1016195_1_SI_L252_R1_001	L252		ERR10549789	2011	Slovenia	Food	Marinated salmon	II	SL155	CT842	CC155	155	IIa					0.31	sensitive
ERR4648207_1	LV1234		ERR4648207	2019	Czech Republic	Food	Dairy product	ll	SL37	CT12658	CC37	37	IIa	0.2	sensitive			0.31	sensitive
DTU_2022_1015857_1_SI_CDL65_R1_001	CDL65		ERR10549342	Unknown	Unknown	Food	Food	II	SL155	CT12137	CC155	155	IIa					0.31	sensitive
DTU_2022_1015861_1_SI_CDL69_R1_001	CDL69		ERR10549406	Unknown	Unknown	Food	Food	II	SL155	CT841	CC155	155	IIa					2.5	tolerant	+
DTU_2022_1015289_1_SI_209C_R1_001	209C		ERR10109411	2004	USA_SK	Production environment		II	SL155	CT818	CC155	155	IIa			0.63	tolerant	2.5	tolerant	+
DTU_2022_1016731_1_SI_OLM42_R1_001	OLM42		ERR10549355	1948	USA_SK	Human	Clinical, human, Australia	II	SL155	CT12136	CC155	155	IIa					0.63	sensitive
DTU_2022_1016735_1_SI_OLM51_R1_001	OLM51		ERR10549359	1948	USA_SK	Human	Clinical, human, Canada	II	SL155	CT12136	CC155	155	IIa					0.63	sensitive
DTU_2022_1016729_1_SI_OLM39_R1_001	OLM39		ERR10549356	1939	USA_SK	Animal	Pig, IA, USA	III	SL2968	CT11688	CC157	2968	L					0.63	sensitive
MF1341_S2_L001_R1_001	MF1341		SRR13588425	Unknown	Norway	Production environment	Meat processing environment	ll	SL177	CT12626	CC177	177	IIa					0.63	sensitive
DTU_2022_1015653_1_SI_MF2187_R1_001	MF2187		ERR10612030	2002	Norway	Production environment	meat processing environment	II	SL177	CT12143	CC177	177	IIa					0.31	sensitive
MF4601_S18_L001_R1_001	MF4601		SRR13588169	2012	Norway	Production environment	Salmon processing environment	ll	SL177	CT10194	CC177	177	IIa					0.63	sensitive
MF7242_S15_L001_R1_001	MF7242		SRR13588211	2018	Norway	Production environment	Salmon processing environment	ll	SL177	CT12627	CC177	177	IIa					0.31	sensitive
MF7262_S20_L001_R1_001	MF7262		SRR13588205	2019	Norway	Production environment	Salmon processing environment	ll	SL177	CT12627	CC177	177	IIa					0.31	sensitive
DTU_2022_1016179_1_SI_L1924_R1_001	L1924		ERR10549788	2019	Slovenia	Food		II	SL177	CT12142	CC177	177	IIa					0.63	sensitive
ERR4648232_1	LV0281		ERR4648232	2014	Czech Republic	Food	Vegetables	I	SL219	CT12764	CC4	219	IVb	0.2	sensitive			0.31	sensitive
DTU_2022_1015497_1_SI_Lm139_R1_001	Lm139		ERR10549461	1994	USA	Food	Ground Beef/store A	II	SL271	CT12266	CC177	271	IIa			0.16	sensitive	0.63	sensitive
DTU_2022_1015498_1_SI_Lm141_R1_001	Lm141		ERR10549496	1994	USA	Food	Ground Beef/store A	II	SL271	CT12266	CC177	271	IIa			0.16	sensitive	0.63	sensitive
DTU_2022_1016678_1_SI_2436_R1_001	2436		ERR10611878	Unknown	Canada	Food	Raw milk used to make Roquefort cheese	II	SL18	CT12219	CC18	18	IIa					0.31	sensitive
S154_TAGCGCTC-TTCTAGCT_R1_001	Lm8	S154	ERR10549568	1999	Switzerland	Food	Meat and meat products	I	SL4	CT12708	CC4	4	IVb	0.2	sensitive			0.63	sensitive
DTU_2022_1015432_1_SI_6232_R1_001	6232		ERR10549952	2011	Germany	Animal		II	SL18	CT12222	CC18	18	IIa					0.63	sensitive
2012-523_S5_L001_R1_001	2012-523		SRS17866404	2012	Germany_BfR	Production environment	Food processing environment	ll	SL18	CT649	CC18	18	IIa					0.31	sensitive
2012-8_S26_L001_R1_001	2012-8		SRS17866408	2011	Germany_BfR	Production environment	Food processing environment	ll	SL18	CT12727	CC18	18	IIa					0.31	sensitive
DTU_2022_1015468_1_SI_17_R1_001	17		ERR10549909	2018	Italy	Food	HAMBURGER	II	SL18	CT12225	CC18	18	IIa					0.63	sensitive
DTU_2022_1015593_2_SI_98_R1_001	98		ERR10611975	2017	Italy	Food	MOZZARELLA	II	SL18	CT12221	CC18	3015	IIa					0.31	sensitive
DTU_2022_1015596_1_SI_101_R1_001	101		ERR10549869	2017	Italy	Food	MOZZARELLA	II	SL18	CT12221	CC18	3015	IIa					0.31	sensitive
DTU_2022_1015663_1_SI_MF4252_R1_001	MF4252		ERR10612087	2001	Norway	Production environment	salmon processing environment	II	SL18	CT10889	CC18	18	IIa					0.31	sensitive
DTU_2022_1015665_1_SI_MF4266_R1_001	MF4266		ERR10612081	2001	Norway	Production environment	salmon processing environment	II	SL18	CT10889	CC18	18	IIa					0.63	sensitive
DTU_2022_1015667_1_SI_MF4275_R1_001	MF4275		ERR10612073	2001	Norway	Production environment	salmon processing environment	II	SL18	CT10889	CC18	18	IIa					0.31	sensitive
DTU_2022_1015668_1_SI_MF4282_R1_001	MF4282		ERR10612082	2001	Norway	Production environment	salmon processing environment	II	SL18	CT10889	CC18	18	IIa					0.63	sensitive
DTU_2022_1015669_1_SI_MF4284_R1_001	MF4284		ERR10612052	2001	Norway	Production environment	salmon processing environment	II	SL18	CT10889	CC18	18	IIa					0.63	sensitive
DTU_2022_1015670_1_SI_MF4289_R1_001	MF4289		ERR10612062	2001	Norway	Production environment	salmon processing environment	II	SL18	CT10889	CC18	18	IIa					0.63	sensitive
DTU_2022_1015671_1_SI_MF4295_R1_001	MF4295		ERR10612084	2001	Norway	Production environment	salmon processing environment	II	SL18	CT10889	CC18	18	IIa					0.31	sensitive
DTU_2022_1015673_1_SI_MF4309_R1_001	MF4309		ERR10612086	2001	Norway	Production environment	salmon processing environment	II	SL18	CT10889	CC18	18	IIa					0.31	sensitive
DTU_2022_1015676_1_SI_MF4341_R1_001	MF4341		ERR10612075	2001	Norway	Production environment	salmon processing environment	II	SL18	CT10889	CC18	18	IIa					0.63	sensitive
DTU_2022_1015677_1_SI_MF4345_R1_001	MF4345		ERR10612071	2001	Norway	Production environment	salmon processing environment	II	SL18	CT649	CC18	18	IIa					0.63	sensitive
DTU_2022_1015681_1_SI_MF4548_R1_001	MF4548		ERR10612053	2012	Norway	Production environment	meat processing environment	II	SL18	CT12218	CC18	18	IIa					0.31	sensitive
DTU_2022_1015682_1_SI_MF4592_R1_001	MF4592		ERR10612083	2012	Norway	Production environment	salmon processing environment	II	SL18	CT649	CC18	18	IIa					0.31	sensitive
DTU_2022_1015686_1_SI_MF5190_R1_001	MF5190		ERR10612106	2013	Norway	Production environment	salmon processing environment	II	SL18	CT649	CC18	18	IIa					0.63	sensitive
DTU_2022_1015688_1_SI_MF5241_R1_001	MF5241		ERR10612103	2013	Norway	Production environment	salmon processing environment	II	SL18	CT12215	CC18	18	IIa					0.31	sensitive
DTU_2022_1015694_1_SI_MF5636_R1_001	MF5636		ERR10612068	2014	Norway	Production environment	meat processing environment	II	SL18	CT12223	CC18	18	IIa					0.63	sensitive
DTU_2022_1016895_1_SI_MF5651_R1_001	MF5651		ERR10549839	2014	Norway	Production environment	Meat processing environment	II	SL18	CT12220	CC18	18	IIa					0.63	sensitive
DTU_2022_1016101_1_SI_N19_2882_R1_001	N19_2882		ERR10612168	2019	Switzerland	Food	Meat	II	SL18	CT12217	CC18	18	IIa					0.31	sensitive
DTU_2022_1016012_1_SI_N20_1515_R1_001	N20_1515		ERR10612243	2020	Switzerland	Food	Meat	II	SL18	CT12224	CC18	18	IIa					0.63	sensitive
SRR11362111_1	Strain 8		SRR11362111	2020	UK	Production environment	DRAIN COVER-LR	ll	SL18	CT12728	CC18	18	IIa					2.5	tolerant				+ (variant 8)
DTU_2022_1015848_1_SI_CDL175_R1_001	CDL175		ERR10549444	Unknown	Unknown	Food	Food	II	SL18	CT12216	CC18	18	IIa					0.31	sensitive
DTU_2022_1016175_1_SI_L1920_R1_001	L1920		ERR10549789	2019	Slovenia	Food		I	SL382	CT11968	CC183	3021	IVb-v1					0.31	sensitive
DTU_2022_1016832_1_SI_JJ50_R1_001	JJ50		ERR10616653	2021	USA_SK	Natural environment	Duke Lemur Center	I	SL382	CT2424	CC183	382	IVb-v1					0.63	sensitive
S187_TGCAGCTA-TTCTAGCT_R1_001	N12-1772	S187	ERR10549597	2012	Switzerland	Food	Milk and milk products	I	SL4	CT2148	CC4	682	IVb	0.2	sensitive			0.63	sensitive
MF2137_S2_L001_R1_001	MF2137		SRR13588424	2004	Norway	Production environment	Meat processing environment	ll	SL19	CT12756	CC19	19	IIa					0.31	sensitive
DTU_2022_1016894_1_SI_MF5764_R1_001	MF5764		ERR10549842	2014	Norway	Production environment	Meat processing environment	II	SL398	CT12214	CC19	398	IIa					2.5	tolerant					+
MF7372_S8_L001_R1_001	MF7372		SRR13588345	2017	Norway	Production environment	Salmon processing environment	ll	SL19	CT580	CC19	19	IIa					0.31	sensitive
MF7726_S8_L001_R1_001	MF7726		SRR13588190	2019	Norway	Production environment	Salmon processing environment	ll	SL19	CT580	CC19	19	IIa					0.31	sensitive
MF7813_S17_L001_R1_001	MF7813		SRR13588416	2019	Norway	Production environment	Meat processing environment	ll	SL19	CT12755	CC19	1416	IIa					0.31	sensitive
MF7885_S6_L001_R1_001	MF7885		SRR13378836	2020	Norway	Food	Salmon processing - food product	ll	SL19	CT580	CC19	19	IIa					0.63	sensitive
L1485_1	L1485		ERR10549934	2019	Slovenia	Food	RTE meat	ll	SL398	CT12769	CC19	398	IIa					0.31	sensitive
MF7337_S18_L001_R1_001	MF7337		SRR13588314	2017	Norway	Production environment	Salmon processing environment	ll	SL403	CT4518	CC403	403	IIa	0.2	sensitive			0.63	sensitive
DTU_2022_1016098_1_SI_N19_2731_R1_001	N19_2731		ERR10612189	2019	Switzerland	Food	Poultry	II	SL398	CT12213	CC19	398	IIa					0.31	sensitive
DTU_2022_1016100_1_SI_N19_2881_R1_001	N19_2881		ERR10612190	2019	Switzerland	Food	Poultry	II	SL398	CT12213	CC19	398	IIa					0.31	sensitive
DTU_2022_1016104_1_SI_N19_2918_R1_001	N19_2918		ERR10612163	2019	Switzerland	Food	Poultry	II	SL398	CT12213	CC19	398	IIa					0.31	sensitive
MF7341_S20_L001_R1_001	MF7341		SRR13588312	2017	Norway	Production environment	Salmon processing environment	ll	SL403	CT4518	CC403	403	IIa	0.2	sensitive			0.63	sensitive
DTU_2022_1016126_1_SI_N20_0415_R1_001	N20_0415		ERR10612202	2020	Switzerland	Food	Poultry	II	SL398	CT12213	CC19	398	IIa					0.31	sensitive
DTU_2022_1015987_1_SI_N20_0680_R1_001	N20_0680		ERR10612213	2020	Switzerland	Food	Poultry	II	SL398	CT12213	CC19	398	IIa					0.31	sensitive
DTU_2022_1015991_1_SI_N20_0797_R1_001	N20_0797		ERR10612211	2020	Switzerland	Food	Poultry	II	SL398	CT12213	CC19	398	IIa					0.31	sensitive
DTU_2022_1016011_1_SI_N20_1446_R1_001	N20_1446		ERR10612219	2020	Switzerland	Food	Poultry	II	SL398	CT12213	CC19	398	IIa					0.31	sensitive
DTU_2022_1015560_1_SI_65_R1_001	65_ITA		ERR10550012	2014	Italy	Food	SALAME	I	SL191	CT11997	CC191	191	IIb					0.63	sensitive
DTU_2022_1016103_1_SI_N19_2886_R1_001	N19_2886		ERR10612161	2019	Switzerland	Food	Milk product	II	SL412	CT12279	CC412	412	IIa	0.2	sensitive			0.31	sensitive
DTU_2022_1016692_1_SI_1792_13_R1_001	1792_13		ERR10611907	Unknown	Denmark_LG	Unknown		II	SL193	CT9794	CC193	193	IIa					0.63	sensitive
DTU_2022_1016698_1_SI_721_13_R1_001	721_13		ERR10611990	Unknown	Denmark_LG	Unknown		II	SL193	CT9794	CC193	193	IIa					0.63	sensitive
DTU_2022_1016700_1_SI_725_13_R1_001	725_13		ERR10611929	Unknown	Denmark_LG	Unknown		II	SL193	CT9794	CC193	193	IIa					0.31	sensitive
DTU_2022_1016701_1_SI_925_13_R1_001	925_13		ERR10611932	Unknown	Denmark_LG	Unknown		II	SL193	CT9794	CC193	193	IIa					0.31	sensitive
14017800-4_S14_L001_R1_001	14017800-4		ERS4774048 (SAMEA7006219)	2014	Denmark_L	Food		II	SL193	CT9794	CC193	193	IIa					0.31	sensitive
DTU_2022_1015578_1_SI_83_R1_001	83		ERR10549856	2014	Italy	Food	COPPA	II	SL193	CT12115	CC193	996	IIa					0.31	sensitive
DTU_2022_1016163_1_SI_L1908_R1_001	L1908		ERR10549743	2018	Slovenia	Food		I	SL195	CT11993	CC195	195	IIb					0.31	sensitive
MF7408_S13_L001_R1_001	MF7408		SRR13588293	2018	Norway	Production environment	Meat processing evironment	ll	SL199	CT12275	CC199	199	IIa					0.63	sensitive
DTU_2022_1015715_1_SI_MF7435_R1_001	MF7435		ERR10612090	2019	Norway	Production environment	Salmon processing environment	II	SL199	CT12275	CC199	199	IIa					0.31	sensitive
MF7649_S21_L001_R1_001	MF7649		SRR13588135	2019	Norway	Production environment	Meat processing evironment	ll	SL199	CT12275	CC199	199	IIa					0.63	sensitive
MF7703_S9_L001_R1_001	MF7703		SRR13588099	2019	Norway	Production environment	Salmon processing environment	ll	SL415	CT12623	CC415	394	IIa	0.2	sensitive			0.63	sensitive
S72_AAGAGGCA-GCGTAAGA_R1_001	N13-0254	S72	ERR10549655	2013	Switzerland	Food	Meat and meat products	ll	SL415	CT12619	CC415	415	IIa	0.2	sensitive			0.63	sensitive
DTU_2022_1015910_2_SI_3516_R1_001	3516		ERR10616659	2001	Unknown	Food	Production environment	I	SL2	CT11933	CC2	2	IVb					0.31	sensitive
C12_S48_L001_R1_001	C12		ERR12036838	2021	Austria_AP	Clinical (unknown)	clinical/host-associated	I	SL5	CT12612	CC5	5	IIb	0.2	sensitive			0.31	sensitive
ERR4648217_1	LV0008		ERR4648217	2013	Czech Republic	Food	Delicatessen	I	SL5	CT12609	CC5	5	IIb	0.2	sensitive			0.31	sensitive
ERR4648189_1	LV0145		ERR4648189	2013	Czech Republic	Food	Dairy product	I	SL5	CT3135	CC5	2101	IIb	0.2	sensitive			0.31	sensitive
ERR4648227_1	LV0167		ERR4648227	2014	Czech Republic	Food	Vegetables	I	SL5	CT12611	CC5	5	IIb	0.2	sensitive			0.31	sensitive
DTU_2022_1016663_1_SI_318_R1_001	318		ERR10611869	Unknown	Canada	Production environment	Dairy plant swab isolate (environmental)	I	SL2	CT11952	CC2	2	IVb					0.31	sensitive
DTU_2022_1016675_1_SI_93_R1_001	93-CAN		ERR10549895	Unknown	Canada	Food	Meat (food)	I	SL2	CT6400	CC2	2	IVb					0.31	sensitive
MF5368_S15_L001_R1_001	MF5368		SRR13588375	2010	Norway	Production environment	Meat processing evironment	I	SL5	CT12616	CC5	5	IIb	0.2	sensitive			0.63	sensitive
DTU_2022_1016065_1_SI_N13_0402_R1_001	N13-0402		ERR10612113	2013	Switzerland	Food	Seafood	I	SL5	CT11811	CC5	5	IIb	0.2	sensitive			0.63	sensitive
DTU_2022_1016063_1_SI_N21_0556_R1_001	N21_0556		ERR10612239	2021	Switzerland	Food	Poultry	I	SL5	CT11810	CC5	5	IIb	0.2	sensitive			0.63	sensitive
14037161-2_S3_L001_R1_001	14037161-02		ERS4774047 (SAMEA7006218)	2014	Denmark_L	Food		I	SL2	CT404	CC2	2	IVb					0.31	sensitive
15087349-1_S1_L001_R1_001	15087349-1		ERS4774054 (SAMEA7006225)	2015	Denmark_L	Food		I	SL2	CT401	CC2	2	IVb					0.63	sensitive
DTU_2022_1015448_1_SI_8366_R1_001	8366		ERR10549947	2018	Germany	Animal		I	SL2	CT11955	CC2	2	IVb					0.63	sensitive
13-LI00219-0_S22_L001_R1_001	13-LI00219-0		SRS17866406	2013	Germany_BfR	Production environment	Food processing environment	I	SL2	CT12742	CC2	2	IVb					0.63	sensitive
13-LI00228-0_S24_L001_R1_001	13-LI00228-0		SRS17866416	2013	Germany_BfR	Production environment	Food processing environment	I	SL2	CT12742	CC2	2	IVb					0.31	sensitive
14-LI00172-0_S1_L001_R1_001	14-LI00172-0		SRS17866442	2014	Germany_BfR	Production environment	Food processing environment	I	SL2	CT12745	CC2	2	IVb					0.63	sensitive
15-LI00115-0_S19_L001_R1_001	15-LI00115-0		SRS17866373	2015	Germany_BfR	Production environment	Food processing environment	I	SL2	CT12741	CC2	2	IVb					0.31	sensitive
16-LI00562-0_S9_L001_R1_001	16-LI00562-0		SRS17866378	2016	Germany_BfR	Production environment	Food processing environment	I	SL2	CT12738	CC2	2	IVb					0.63	sensitive
19-LI01447-0_S55_R1_001	19-LI01447-0		SRS17866401	2019	Germany_BfR	Production environment	Food processing environment	I	SL2	CT12748	CC2	2	IVb					0.31	sensitive
19-LI01449-0_S57_R1_001	19-LI01449-0		SRS17866397	2019	Germany_BfR	Production environment	Food processing environment	I	SL2	CT12741	CC2	2	IVb					0.31	sensitive
20-LI00476-0_S57_R1_001	20-LI00476-0		SRS17866415	2020	Germany_BfR	Production environment	Food processing environment	I	SL2	CT3808	CC2	2	IVb					0.63	sensitive
DTU_2022_1015458_1_SI_7_R1_001	7		ERR10549937	2020	Italy	Food	MORTADELLA	I	SL2	CT375	CC2	145	IVb					0.63	sensitive
DTU_2022_1015558_1_SI_63_R1_001	63		ERR10549822	2014	Italy	Food	SALAME	I	SL2	CT11927	CC2	2	IVb					0.63	sensitive
DTU_2022_1015568_1_SI_73_R1_001	73		ERR10549847	2014	Italy	Food	PECORINO CHEESE	I	SL2	CT11953	CC2	2	IVb					0.63	sensitive
DTU_2022_1015617_1_SI_122_R1_001	122		ERR10611890	2016	Italy	Food	SALSICCIA (DRIED SAUSAGE)	I	SL2	CT11926	CC2	2	IVb					2.5	tolerant				+ (variant 9)
DTU_2022_1015629_1_SI_MF1486_R1_001	MF1486		ERR10612035	1996	Norway	Production environment	salmon processing environment	I	SL2	CT11936	CC2	2	IVb					0.63	sensitive
DTU_2022_1015630_1_SI_MF1487_R1_001	MF1487		ERR10612044	1996	Norway	Production environment	salmon processing environment	I	SL2	CT11936	CC2	2	IVb					0.63	sensitive
DTU_2022_1015647_1_SI_MF2171_R1_001	MF2171		ERR10612022	2002	Norway	Production environment	meat processing environment	I	SL2	CT11932	CC2	2	IVb					0.63	sensitive
DTU_2022_1015684_1_SI_MF4990_R1_001	MF4990		ERR10612102	2012	Norway	Production environment	meat processing environment	I	SL2	CT11944	CC2	2	IVb					2.5	tolerant				+ (variant 9)
C07_S29_L001_R1_001	C07		ERR12036833	2020	Austria_AP	Clinical (unknown)	clinical/host-associated	I	SL517	CT12665	CC517	517	IIb	0.2	sensitive			0.31	sensitive
DTU_2022_1016091_1_SI_N19_2162_R1_001	N19_2162		ERR10612150	2019	Switzerland	Food	Seafood	I	SL54	CT11996	CC54	54	IVb	0.2	sensitive			0.63	sensitive
MF7339_S19_L001_R1_001	MF7339		SRR13588313	2017	Norway	Production environment	Salmon processing environment	I	SL2	CT11936	CC2	2	IVb					0.63	sensitive
ATCC_19115_1	ATCC_19115		SAMN22570436	1926	UK	Animal	Rabbit	I	n.d.	n.d.	CC2	145	IVb					0.31	sensitive
DTU_2022_1015893_1_SI_LmRo15_R1_001	LmRo15		ERR10549812	2013	Romania	Food	Herring with spices	I	SL2	CT1769	CC2	2	IVb					0.63	sensitive
DTU_2022_1016167_1_SI_L1912_R1_001	L1912		ERR10549792	2019	Slovenia	Food		I	SL2	CT416	CC2	2	IVb					0.31	sensitive
DTU_2022_1016169_1_SI_L1914_R1_001	L1914		ERR10549753	2019	Slovenia	Production environment		I	SL2	CT11941	CC2	2	IVb					0.63	sensitive
DTU_2022_1016242_1_SI_L712_R1_001	L712		ERR10549761	2014	Slovenia	Food	Dried sausage	I	SL2	CT10313	CC2	2	IVb					0.31	sensitive
S118_GGAGCTAC-GAGCCTTA_R1_001	N11-1251	S118	ERR10549549	2011	Switzerland	Food	Meat and meat products	I	SL59	CT12765	CC59	59	IIb	0.2	sensitive			0.63	sensitive
DTU_2022_1016112_1_SI_N19_3077_R1_001	N19_3077		ERR10549664	2019	Switzerland	Food	milk product	I	SL59	CT11967	CC59	59	IIb	0.2	sensitive			0.63	sensitive
V02_S48_L001_R1_001	V02		ERR12036877	2018	Austria_AP	Food	vegetables/fruits	I	SL6	CT5641	CC6	6	IVb	0.2	sensitive			0.31	sensitive
ERR4648150_1	LV0400		ERR4648150	2014	Czech Republic	Food	Meat product	I	SL6	CT477	CC6	6	IVb	0.2	sensitive			0.31	sensitive
DTU_2022_1016080_1_SI_N19_0757_R1_001	N19_0757		ERR10612162	2019	Switzerland	Food	Seafood	I	SL2	CT6165	CC2	2	IVb					0.31	sensitive
DTU_2022_1016020_1_SI_N20_2010_R1_001	N20_2010		ERR10612223	2020	Switzerland	Food	Milk product	I	SL2	CT11950	CC2	2	IVb					0.63	sensitive
DTU_2022_1016025_1_SI_N20_2124_R1_001	N20_2124		ERR10612230	2020	Switzerland	Food	Meat	I	SL2	CT11951	CC2	2	IVb					0.31	sensitive
DTU_2022_1016886_1_SI_LV0593_R1_001	LV0593		ERR10549991	2015	Czech Republic	Food	dairy product	I	SL6	CT11976	CC6	6	IVb	0.2	sensitive			0.31	sensitive
DTU_2022_1015978_1_SI_D5590_A_R1_001	D5590_A		ERR10611992	2014	Switzerland	Food	Meat	I	SL6	CT11977	CC6	6	IVb	0.2	sensitive			0.63	sensitive
DTU_2022_1016058_1_SI_N21_0371_R1_001	N21_0371		ERR10612273	2021	Switzerland	Food	Meat	I	SL2	CT11954	CC2	2	IVb					0.31	sensitive
SRR13389155_1	Strain 2		SRR13389155	2020	UK	Production environment	COLD ROOM FLOOR SWAB	I	SL2	CT11932	CC2	2	IVb					0.63	sensitive
DTU_2022_1015974_1_SI_6541_R1_001	6541		ERR10550016	2012	Austria	Food	Food	I	SL2	CT11946	CC2	2	IVb					0.31	sensitive
DTU_2022_1015920_1_SI_6790_R1_001	6790		ERR10549294	2013	Unknown	Production environment	Production environment	I	SL2	CT11943	CC2	2	IVb					1.25	tolerant				+ (variant 4)
DTU_2022_1015849_1_SI_CDL176_R1_001	CDL176		ERR10549323	Unknown	Unknown	Food	Food	I	SL2	CT11942	CC2	2	IVb					0.31	sensitive
DTU_2022_1015870_1_SI_CDL80_R1_001	CDL80		ERR10549327	Unknown	Unknown	Food	Food	I	SL2	CT11928	CC2	2	IVb					0.31	sensitive
DTU_2022_1015490_1_SI_Lm107_R1_001	Lm107		ERR10549438	1994	USA	Feed	silage	I	SL2	CT375	CC2	145	IVb			0.08	sensitive	0.31	sensitive
ScottA_1	ScottA		GCF_000212455.1	1983	USA_LT	Human	Human clinical	I	SL2	CT416	CC2	290	IVb					0.63	sensitive
DTU_2022_1016657_1_SI_WRLP354_R1_001	WRLP354		ERR10612263	2018	USA_JK	Production environment	Produce Packing Environment, non-food contact surface	I	SL2	CT9485	CC2	2	IVb			0.16	sensitive	0.31	sensitive
DTU_2022_1016658_1_SI_WRLP380_R1_001	WRLP380		ERR10612245	2018	USA_JK	Production environment	Produce Packing Environment, non-food contact surface	I	SL2	CT9486	CC2	2	IVb			0.16	sensitive	0.63	sensitive
DTU_2022_1016763_1_SI_OLM102_R1_001	OLM102		ERR10549391	1955	USA_SK	Human	Clinical, infant, Nova Scotia, CA	I	SL2	CT11930	CC2	2	IVb					0.63	sensitive
DTU_2022_1016766_1_SI_OLM117_R1_001	OLM117		ERR10549421	1956	USA_SK	Human	Clinical, infant, Nova Scotia, CA	I	SL2	CT11939	CC2	2	IVb					0.63	sensitive
DTU_2022_1016767_1_SI_OLM118_R1_001	OLM118		ERR10549400	1956	USA_SK	Human	Clinical, human, Nova Scotia, CA	I	SL2	CT11934	CC2	2	IVb					0.63	sensitive
DTU_2022_1016768_1_SI_OLM120_R1_001	OLM120		ERR10549396	1957	USA_SK	Human	Clinical, infant, Ontario, CA	I	SL2	CT11929	CC2	2	IVb					0.63	sensitive
DTU_2022_1016769_1_SI_OLM121_R1_001	OLM121		ERR10549434	1957	USA_SK	Human	Clinical, human, Ontario, CA	I	SL2	CT11929	CC2	2	IVb					0.63	sensitive
DTU_2022_1016771_1_SI_OLM124_R1_001	OLM124		ERR10549398	1958	USA_SK	Human	Clinical, infant, Ontario, CA	I	SL2	CT11945	CC2	2	IVb					0.63	sensitive
DTU_2022_1016772_1_SI_OLM127_R1_001	OLM127		ERR10549426	1959	USA_SK	Animal	Hare, Newfoundland, Canada	I	SL2	CT11940	CC2	2	IVb					0.63	sensitive
DTU_2022_1016777_1_SI_OLM138_R1_001	OLM138		ERR10549424	1961	USA_SK	Human	Clinical, infant, Ontario, CA	I	SL2	CT11937	CC2	2	IVb					0.63	sensitive
DTU_2022_1016782_1_SI_OLM144_R1_001	OLM144		ERR10549435	1961	USA_SK	Human	Clinical, human, Brazil	I	SL2	CT375	CC2	2998	IVb					0.63	sensitive
DTU_2022_1016784_1_SI_OLM151_R1_001	OLM151		ERR10549457	1963	USA_SK	Human	Clinical, infant, Newfoundland, CA	I	SL2	CT11938	CC2	2	IVb					0.63	sensitive
DTU_2022_1016786_1_SI_OLM153_R1_001	OLM153		ERR10549436	1963	USA_SK	Human	Clinical, human, Newfoundland, CA	I	SL2	CT379	CC2	2	IVb					0.63	sensitive
DTU_2022_1016787_1_SI_OLM157_R1_001	OLM157		ERR10549409	1964	USA_SK	Human	Clinical, human, Ontario, CA	I	SL2	CT11935	CC2	2	IVb					0.63	sensitive
DTU_2022_1016752_1_SI_OLM77_R1_001	OLM77		ERR10549407	1954	USA_SK	Human	Clinical, human, Ontario, CA	I	SL2	CT11931	CC2	2	IVb					0.63	sensitive
DTU_2022_1016753_1_SI_OLM78_R1_001	OLM78		ERR10549402	1954	USA_SK	Human	Clinical, human, Ontario, CA	I	SL2	CT11931	CC2	2	IVb					0.63	sensitive
DTU_2022_1016868_1_SI_SK835_R1_001	SK2835		ERR10549458	2008	USA_SK	Human	Clinical; Female, CSF, NC Buncombe	I	SL1039	CT11992	CC2	1039	IVb					0.63	sensitive
DTU_2022_1016880_1_SI_SK3956_R1_001	SK3956		ERR10549449	1994	USA_SK	Human	Human blood, Frozen vegetable outbreak, TX, USA	I	SL2	CT11947	CC2	2	IVb					0.63	sensitive
DTU_2022_1016881_1_SI_SK5280_R1_001	SK5280		ERR10549473	1994	USA_SK	Human	Human gastric, Frozen vegetable outbreak, TX, USA	I	SL2	CT11947	CC2	2	IVb					0.63	sensitive
DTU_2022_1016879_1_SI_SK5378_R1_001	SK5378		ERR10549484	1994	USA_SK	Human	Human, Frozen vegetable outbreak, TX, USA	I	SL2	CT11947	CC2	2	IVb					0.63	sensitive
DTU2019-2062-PRJ1196-Listeria-monocytogenes-41_R1_001	LIS41		ERR10109388	Unknown	Denmark	Food	cheese	II	SL20	CT9769	CC20	759	IIa					0.31	sensitive
DTU_2022_1015816_1_SI_2305_R1_001	2305		ERR10549288	Unknown	Unknown	Animal	Bovine	II	SL20	CT12013	CC20	20	IIa					0.31	sensitive
S160_TAGCGCTC-TTATGCGA_R1_001	LmE162	S160	ERR10549582	2011	Switzerland	Food	Meat and meat products	I	SL6	CT12674	CC6	6	IVb	0.2	sensitive			0.63	sensitive
DTU_2022_1016086_1_SI_N19_1506_R1_001	N19_1506		ERR10612145	2019	Switzerland	Food	Meat	I	SL6	CT11972	CC6	6	IVb	0.2	sensitive			0.63	sensitive
DTU_2022_1016014_1_SI_N20_1630_R1_001	N20_1630		ERR10612216	2020	Switzerland	Food	Meat	I	SL6	CT11974	CC6	6	IVb	0.2	sensitive			0.63	sensitive
DTU_2022_1015659_1_SI_MF3865_R1_001	MF3865		ERR10612061	2011	Norway	Production environment	salmon processing environment	II	SL20	CT543	CC20	20	IIa					0.31	sensitive
DTU_2022_1015661_1_SI_MF3976_R1_001	MF3976		ERR10612063	2011	Norway	Production environment	salmon processing environment	II	SL20	CT543	CC20	20	IIa					0.63	sensitive
DTU_2022_1015680_1_SI_MF4531_R1_001	MF4531		ERR10612107	2012	Norway	Production environment	salmon processing environment	II	SL20	CT12014	CC20	20	IIa					0.63	sensitive
DTU_2022_1016897_1_SI_MF5787_R1_001	MF5787		ERR10549837	2014	Norway	Production environment	Meat processing environment	II	SL20	CT543	CC20	20	IIa					0.63	sensitive
DTU_2022_1015883_1_SI_LmRo1_R1_001	LmRo1		ERR10549818	2012	Romania	Food	Mackerel	II	SL20	CT5615	CC20	20	IIa					0.31	sensitive
DTU_2022_1015885_1_SI_LmRo3_R1_001	LmRo3		ERR10549805	2013	Romania	Food	Smoked herring	II	SL20	CT5615	CC20	20	IIa					0.31	sensitive
DTU_2022_1015886_2_SI_LmRo4_R1_001	LmRo4		ERR10616647	2012	Romania	Food	Raw- dried salami	II	SL20	CT5615	CC20	20	IIa					0.31	sensitive
DTU_2022_1015887_1_SI_LmRo6_R1_001	LmRo6		ERR10549801	2012	Romania	Food	Anchovy	II	SL20	CT5615	CC20	20	IIa					0.31	sensitive
DTU_2022_1015888_1_SI_LmRo8_R1_001	LmRo8		ERR10549806	2013	Romania	Food	Smoked sprat	II	SL20	CT5615	CC20	20	IIa					0.31	sensitive
C13_S18_L001_R1_001	C13		ERR12036839	2021	Austria_AP	Clinical (unknown)	clinical/host-associated	ll	SL7	CT10058	CC7	511	IIa	0.2	sensitive			0.31	sensitive
DTU_2022_1015981_1_SI_N20_0429_R1_001	N20_0429		ERR10612184	2020	Switzerland	Food	Seafood	II	SL20	CT12010	CC20	20	IIa					0.63	sensitive
SRR12598719_1	Strain 4		SRR12598719	2020	UK	Production environment	WHEEL OF CONVEYOR BELT (BLUE)	ll	SL20	CT12574	CC20	20	IIa					2.5	tolerant		+
DTU_2022_1015954_1_SI_8109_R1_001	8109		ERR10549318	2016	Unknown	Production environment	Food	II	SL20	CT12011	CC20	20	IIa					0.31	sensitive
DTU_2022_1015847_1_SI_CDL174_R1_001	CDL174		ERR10549307	Unknown	Unknown	Food	Food	II	SL20	CT12012	CC20	20	IIa					0.31	sensitive
DTU_2022_1015851_1_SI_CDL2_R1_001	CDL2		ERR10549345	Unknown	Unknown	Animal	Animal clinical	II	SL9867	CT12015	CC20	20	IIa					0.31	sensitive
19-LI00784-0_S33_L001_R1_001	19-LI00784-0		SRS17866392	2019	Germany_BfR	Production environment	Food processing environment	ll	SL200	CT12722	CC200	200	IIa					0.31	sensitive
MF2174_S1_L001_R1_001	MF2174		SRR13378931	2002	Norway	Production environment	Meat processing environment	ll	SL200	CT12721	CC200	200	IIa					0.31	sensitive
DTU_2022_1016239_1_SI_L669_R1_001	L669		ERR10549749	2014	Slovenia	Farm environment	Water (pond in the farm environment)	II	SL200	CT12276	CC200	200	IIa					0.31	sensitive
D02_S59_L001_R1_001	D02		ERR12036842	2017	Austria_AP	Food	dairy products	ll	SL7	CT12718	CC7	7	IIa	0.2	sensitive			0.31	sensitive
D04_S5_L001_R1_001	D04		ERR12036844	2018	Austria_AP	Food	dairy products	ll	SL7	CT12719	CC7	7	IIa	0.2	sensitive			0.31	sensitive
D10_S45_L001_R1_001	D10		ERR12036850	2019	Austria_AP	Food	dairy products	ll	SL7	CT12717	CC7	7	IIa	0.2	sensitive			0.63	sensitive
M04_S31_L001_R1_001	M04		ERR12036865	2019	Austria_AP	Food	meat products	ll	SL7	CT12720	CC7	7	IIa	0.2	sensitive			0.31	sensitive
DTU_2022_1015408_2_SI_LV0335_R1_001	LV0335		ERR10612036	2014	Czech Republic	Food	vegetables	II	SL7	CT12174	CC7	511	IIa	0.2	sensitive			0.31	sensitive
3995_S5_L001_R1_001	MF3995		SRR13588232	2011	Norway	Production environment	Salmon processing environment	ll	SL7	CT10208	CC7	732	IIa	0.2	sensitive			0.63	sensitive
DTU_2022_1016892_1_SI_3R23_1_R1_001	3R_23-1		ERR10616644	2003	Denmark_LG	Production environment	Environment	II	SL204	CT12242	CC204	888	IIa					0.63	sensitive
DTU_2022_1016891_1_SI_No80_1_R1_001	No40_1		ERR10549976	2003	Denmark_LG	Production environment	Environment	II	SL204	CT12239	CC204	204	IIa					0.31	sensitive
DTU_2022_1016893_1_SI_No40_1_R1_001	No80_1		ERR10549964	2003	Denmark_LG	Production environment	Environment	II	SL204	CT12239	CC204	204	IIa					0.31	sensitive
DTU_2022_1015460_1_SI_9_R1_001	9		ERR10549883	2018	Italy	Food	FISHERY PRODUCTS	II	SL204	CT10071	CC204	204	IIa					2.5	tolerant	+
DTU_2022_1015471_1_SI_20_R1_001	20		ERR10549901	2019	Italy	Food	SAUCE BASE	II	SL204	CT12241	CC204	204	IIa					2.5	tolerant	+
4588_S11_L001_R1_001	MF4588		SRR13588299	2012	Norway	Production environment	Salmon processing environment	ll	SL7	CT735	CC7	7	IIa	0.2	sensitive			0.63	sensitive
MF4991_S19_L001_R1_001	MF4991		SRR13588168	2012	Norway	Production environment	Meat processing evironment	ll	SL7	CT12163	CC7	7	IIa	0.2	sensitive			0.63	sensitive
DTU_2022_1016034_1_SI_N20_2431_R1_001	N20_2431		ERR10612248	2020	Switzerland	Food	Seafood	II	SL7	CT12176	CC7	7	IIa	0.2	sensitive			0.31	sensitive
DTU_2022_1016004_1_SI_N20_0994_R1_001	N20_0994		ERR10612238	2020	Switzerland	Food	Seafood	I	SL737	CT11802	CC736	736	IIb	0.2	sensitive			0.63	sensitive
DTU_2022_1016033_1_SI_N20_2390_R1_001	N20_2390		ERR10612265	2020	Switzerland	Food	Seafood	I	SL737	CT11802	CC736	736	IIb	0.2	sensitive			0.63	sensitive
D03_S7_L001_R1_001	D03		ERR12036843	2017	Austria_AP	Food	dairy products	ll	SL8	CT750	CC8	8	IIa	0.2	sensitive			0.31	sensitive
DTU_2022_1016095_1_SI_N19_2431_R1_001	N19_2431		ERR10612195	2019	Switzerland	Food	Seafood	II	SL204	CT10071	CC204	204	IIa					0.31	sensitive
V01_S58_L001_R1_001	V01		ERR12036876	2018	Austria_AP	Food	vegetables/fruits	ll	SL8	CT12733	CC8	8	IIa	0.2	sensitive			0.31	sensitive
DTU_2022_1016016_1_SI_N20_1781_R1_001	N20_1781		ERR10612224	2020	Switzerland	Food	Milk product	II	SL204	CT12247	CC204	204	IIa					0.31	sensitive
SRR12598720_1	Strain 5		SRR12598720	2020	UK	Production environment	WHEEL OF PACKING MACHINE	ll	SL204	CT12772	CC204	204	IIa					2.5	tolerant	+
DTU_2022_1015945_1_SI_7597_R1_001	7597		ERR10549293	2015	Unknown	Production environment	Food	II	SL204	CT12244	CC204	204	IIa					0.31	sensitive
DTU_2022_1015858_1_SI_CDL66_R1_001	CDL66		ERR10549416	Unknown	Unknown	Food	Food	II	SL204	CT638	CC204	204	IIa					0.31	sensitive
DTU_2022_1015872_1_SI_CZ48_R1_001	CZ48		ERR10549350	Unknown	Unknown	Production environment	Production environment	II	SL204	CT12245	CC204	204	IIa					0.31	sensitive
DTU_2022_1015873_1_SI_CZ70_R1_001	CZ70		ERR10549349	Unknown	Unknown	Food	Food	II	SL204	CT12243	CC204	204	IIa					0.31	sensitive
DTU_2022_1016671_1_SI_5176_R1_001	5176		ERR10611910	2008	Canada	Animal	Milking cow (animal)	II	SL207	CT12277	CC207	207	IIa					0.31	sensitive
DTU2019-2022-PRJ1196-Listeria-monocytogenes-1_R1_001	LIS01		ERR10109349	Unknown	Denmark	Food	cheese Oberstdorfer Bergkäse	II	SL21	CT9793	CC21	21	IIa					0.63	sensitive
DTU2019-2024-PRJ1196-Listeria-monocytogenes-3_R1_001	LIS03		ERR10109351	Unknown	Denmark	Food	cheese Rotweinkäse	II	SL21	CT9793	CC21	21	IIa					0.31	sensitive
DTU2019-2029-PRJ1196-Listeria-monocytogenes-8_R1_001	LIS08		ERR10109356	Unknown	Denmark	Food	cheese Weissbierkäse	II	SL21	CT9793	CC21	21	IIa					2.5	tolerant		+
ERR4648190_1	LV0146		ERR4648190	2013	Czech Republic	Food	Dairy product	ll	SL16	CT793	CC8	16	IIa	0.2	sensitive			0.31	sensitive
DTU_2022_1015404_2_SI_LV0786_R1_001	LV0786		ERR10612026	2016	Czech Republic	Food	Meat product	II	SL8	CT5169	CC8	8	IIa	0.2	sensitive			0.31	sensitive
DTU_2022_1015418_1_SI_1000_R1_001	1000		ERR10549963	2012	Germany	Food		II	SL21	CT12232	CC21	21	IIa					0.63	sensitive
DTU_2022_1015419_1_SI_1001_R1_001	1001		ERR10549959	2012	Germany	Food		II	SL21	CT12232	CC21	21	IIa					0.63	sensitive
DTU_2022_1015430_1_SI_6220_R1_001	6220		ERR10550002	2011	Germany	Animal	deer	II	SL21	CT12228	CC21	21	IIa					0.63	sensitive
DTU_2022_1015434_1_SI_6235_R1_001	6235		ERR10549961	2012	Germany	Animal		II	SL21	CT12228	CC21	21	IIa					0.63	sensitive
DTU_2022_1015438_1_SI_6272_R1_001	6272		ERR10549936	2012	Germany	Animal		II	SL21	CT12229	CC21	21	IIa					0.63	sensitive
DTU_2022_1015410_1_SI_85_R1_001	85_DEU		ERR10549840	2005	Germany	Food		II	SL21	CT12232	CC21	21	IIa					0.63	sensitive
MF1548_S1_L001_R1_001	MF1548		SRR13588381	1998	Norway	Production environment	Meat processing environment	ll	SL21	CT12606	CC21	21	IIa					0.63	sensitive
DTU_2022_1016134_1_SI_L1027_R1_001	L1027		ERR10611994	2012	Slovenia	Farm environment		II	SL21	CT12233	CC21	21	IIa					0.63	sensitive
DTU_2022_1016135_1_SI_L1029_R1_001	L1029		ERR10611974	2016	Slovenia	Animal		II	SL21	CT10186	CC21	1303	IIa					0.31	sensitive
L1180_R1	L1180		ERR10549778	2017	Slovenia	Animal	Goat brain (neurolisteriosis)	ll	SL21	CT10186	CC21	21	IIa					0.31	sensitive
DTU_2022_1016139_1_SI_L1324_R1_001	L1324		ERR10612043	2017	Slovenia	Animal		II	SL21	CT12227	CC21	21	IIa					0.31	sensitive
DTU_2022_1016203_1_SI_L324_R1_001	L324		ERR10549720	2012	Slovenia	Farm environment	Manure (farm environment)	II	SL21	CT12230	CC21	21	IIa					0.31	sensitive
DTU_2022_1016238_1_SI_L667_R1_001	L667		ERR10549745	2014	Slovenia	Farm environment	Water (water pipe in farm environment)	II	SL21	CT10186	CC21	21	IIa					0.63	sensitive
L800_R1	L800		SRR8901996	2015	Slovenia	Animal	Sheep brain (neurolisteriosis)	ll	SL21	CT10186	CC21	21	IIa					0.31	sensitive
L816_R1	L816		ERR10549767	2015	Slovenia	Animal	Deer (Septicaemia)	ll	SL21	CT12605	CC21	21	IIa					0.31	sensitive
ERR4648175_1	LV1114		ERR4648175	2017	Czech Republic	Food	Meat product	ll	SL8	CT12731	CC8	8	IIa	0.2	sensitive			0.31	sensitive
MF4009_S7_L001_R1_001	MF4009		SRR13588379	2011	Norway	Food	Salmon processing - raw material	ll	SL8	CT10373	CC8	551	IIa	0.2	sensitive			0.31	sensitive
DTU_2022_1015916_1_SI_5516_R1_001	5516		ERR10549265	2010	Unknown	Food	Food	II	SL21	CT5200	CC21	21	IIa					0.31	sensitive
DTU_2022_1015917_1_SI_5517_R1_001	5517		ERR10549277	2010	Unknown	Food	Food	II	SL21	CT5200	CC21	21	IIa					0.31	sensitive
DTU_2022_1015892_1_SI_5624_R1_001	5624		ERR10550004	2010	Austria	Production environment	Production environment	II	SL21	CT5200	CC21	21	IIa					0.31	sensitive
DTU_2022_1015895_1_SI_5633_R1_001	5633		ERR10549975	2010	Austria	Production environment	Production environment	II	SL21	CT5200	CC21	21	IIa					0.31	sensitive
DTU_2022_1015897_1_SI_7605_R1_001	7605		ERR10549990	2014	Austria	Natural environment	Natural environment	II	SL21	CT12231	CC21	21	IIa					0.31	sensitive
MF4077_S18_L001_R1_001	MF4077		SRR3099223	2011	Norway	Production environment	Salmon processing environment	ll	SL8	CT750	CC8	8	IIa	0.2	sensitive			0.63	sensitive
DTU_2022_1016148_1_SI_L1690_R1_001	L1690		ERR10612042	2019	Slovenia	Food		I	SL217	CT11925	CC217	217	IVb					0.31	sensitive
4245_S7_L001_R1_001	MF4245		SRR3099222	2001	Norway	Production environment	Salmon processing environment	ll	SL8	CT750	CC8	8	IIa	0.2	sensitive			0.63	sensitive
S20_AGGCAGAA-TCGACTAG_R1_001	N11-1696	S20	ERR10549641	2011	Switzerland	Food	Meat and meat products	ll	SL8	CT4114	CC8	742	IIa	0.2	sensitive			0.31	sensitive
DTU_2022_1016831_1_SI_JJ44_R1_001	JJ44		ERR10616663	2021	USA_SK	Natural environment	Crabtree Creek	I	SL217	CT11922	CC217	217	IVb					0.63	sensitive
DTU_2022_1016863_1_SI_SK2891_R1_001	SK2891		ERR10549491	2006	USA_SK	Human	Clinical, RI, USA	I	SL217	CT11924	CC217	217	IVb					0.63	sensitive
DTU_2022_1016877_1_SI_SK3161_R1_001	SK3161		ERR10549494	2008	USA_SK	Human	Clinical aspirate fluid, PA, USA	I	SL217	CT11923	CC217	217	IVb					0.63	sensitive
DTU_2022_1016878_1_SI_SK5281_R1_001	SK5281		ERR10549431	1994	USA_SK	Human	Human blood, Frozen vegetable outbreak, TX, USA	I	SL217	CT214	CC217	217	IVb					0.63	sensitive
DTU_2022_1016681_1_SI_3942_R1_001	3942		ERR10611871	2004	Canada	Food	Chicken cuts (food)	I	SL218	CT1847	CC218	218	IVb-v1					0.63	sensitive
DTU_2022_1015436_1_SI_6263_R1_001	6263		ERR10549995	2012	Germany	Animal		I	SL220	CT11991	CC220	220	IVb					0.63	sensitive
MF7670_S12_L001_R1_001	MF7670		SRR13588118	2019	Norway	Production environment	Meat processing evironment	I	SL220	CT12723	CC220	220	IVb					0.63	sensitive
MF7752_S18_L001_R1_001	MF7752		SRR13588429	2019	Norway	Production environment	Meat processing environment	I	SL220	CT12724	CC220	220	IVb					0.63	sensitive
ERR4648154_1	LV0654		ERR4648154	2016	Czech Republic	Food	Meat product	I	SL87	CT12780	CC87	87	IIb	0.2	sensitive			0.63	sensitive
DTU_2022_1016015_1_SI_N20_1648_R1_001	N20_1648		ERR10612247	2020	Switzerland	Food	Seafood	I	SL87	CT58	CC87	87	IIb	0.2	sensitive			0.63	sensitive
14037158-1_S15_L001_R1_001	14037158-01		ERS4774069 (SAMEA7006240)	2014	Denmark_L	Food		I	SL224	CT13	CC224	224	IIb					0.31	sensitive
DTU_2022_1015539_1_SI_44_R1_001	44		ERR10549939	2019	Italy	Food	SALAME	I	SL224	CT11958	CC224	224	IIb					0.63	sensitive
DTU_2022_1016209_1_SI_L387_R1_001	L387		ERR10549707	2010	Slovenia	Food	Salad	I	SL224	CT11957	CC224	224	IIb					0.63	sensitive
4562_S11_L001_R1_001	MF4562		SRR11262180	2012	Norway	Production environment	Meat processing environment	ll	SL9	CT1024	CC9	9	IIc	0.2	sensitive			2.5	tolerant				+ (variant 9)
MF4997_1	MF4997		SRR11262209	2012	Norway	Production environment	Meat processing evironment	ll	SL9	CT12606	CC9	9	IIc	0.2	sensitive			2.5	tolerant	+
DTU_2022_1015514_1_SI_Lm323_R1_001	Lm323		ERR10549543	1994	USA	Food	Ground turkey	I	SL224	CT11956	CC224	3013	IIb			0.16	sensitive	0.63	sensitive
DTU_2022_1015335_1_SI_L1210b_R1_001	L1210b		ERR10109456	2005	USA_SK	Production environment		I	SL224	CT11183	CC224	550	IIb			0.16	sensitive	0.63	sensitive
DTU_2022_1015320_1_SI_L1305_R1_001	L1305		ERR10109458	2005	USA_SK	Production environment		I	SL224	CT11183	CC224	550	IIb			0.16	sensitive	0.63	sensitive
DTU_2022_1016161_1_SI_L1906_R1_001	L1906b1		ERR10109462	2005	USA_SK	Production environment	swab of hose from drip tray near defeathering exit	I	SL6	CT462	CC224	550	IIb			0.16	sensitive	0.63	sensitive
S148_ATGCGCAG-GCGTAAGA_R1_001	N12-2386	S148	ERR10549596	2012	Switzerland	Production environment	Food processing environment	ll	SL9	CT12604	CC9	9	IIc	0.2	sensitive			0.63	sensitive
DTU_2022_1016083_1_SI_N19_1165_R1_001	N19_1165		ERR10612151	2019	Switzerland	Food	Seafood	II	SL9	CT12294	CC9	9	IIc	0.2	sensitive			0.31	sensitive
DTU_2022_1016087_1_SI_N19_1613_R1_001	N19_1613		ERR10612123	2019	Switzerland	Food	Meat	II	SL9	CT12090	CC9	9	IIc	0.2	sensitive			0.31	sensitive
20-LI01875-0_S72_R1_001	20-LI01875-0		SRS17866436	2020	Germany_BfR	Production environment	Food processing environment	ll	SL26	CT12789	CC26	26	IIa					0.63	sensitive
DTU_2022_1015591_1_SI_96_R1_001	96		ERR10549891	2017	Italy	Production environment	PREPARAZIONI ALIMENTARI MISTE E PREPARAZIONI GASTRONOMICHE	II	SL26	CT5754	CC26	26	IIa					0.31	sensitive
DTU_2022_1016102_1_SI_N19_2884_R1_001	N19_2884		ERR10612185	2019	Switzerland	Food	Meat	II	SL9	CT12094	CC9	9		0.2	sensitive			0.31	sensitive
DTU_2022_1016111_1_SI_N19_3072_R1_001	N19_3072		ERR10612144	2019	Switzerland	Food	Milk product	II	SL26	CT12238	CC26	26	IIa					0.31	sensitive
DTU_2022_1016707_1_SI_OLM8_R1_001	OLM8		ERR10616660	1933	USA_SK	Animal		III	SL2824	CT11686	CC2824	2948	L					0.63	sensitive
16-LI00586-0_S12_L001_R1_001	16-LI00586-0		SRS17866376	2016	Germany_BfR	Production environment	Food processing environment	I	SL288	CT12602	CC288	330	IIb					0.63	sensitive
DTU_2022_1015527_1_SI_32_R1_001	32		ERR10549928	2019	Italy	Food	CRUSTACEAN BASED PRODUCT	I	SL288	CT1722	CC288	330	IIb					0.63	sensitive
DTU_2022_1015998_1_SI_N20_0870_R1_001	N20_0870		ERR10612228	2020	Switzerland	Food	Seafood	I	SL288	CT1722	CC288	330	IIb					0.63	sensitive
DTU_2022_1015503_2_SI_Lm201_R1_001	Lm201		ERR10616658	1994	USA	Food	chicken	I	SL288	CT11815	CC288	288	IIb			0.08	sensitive	0.63	sensitive
DTU_2022_1015505_2_SI_Lm225_R1_001	Lm225		ERR10549462	1994	USA	Food	Ground Turkey	I	SL288	CT11814	CC288	288	IIb			0.08	sensitive	0.31	sensitive
DTU_2022_1015507_2_SI_Lm261_R1_001	Lm261		ERR10616654	1994	USA	Food	chicken	I	SL323	CT12001	CC288	323	IIb			0.08	sensitive	0.63	sensitive
DTU_2022_1015511_1_SI_Lm292_R1_001	Lm292		ERR10549446	1994	USA	Food	chicken	I	SL288	CT11814	CC288	288	IIb			0.08	sensitive	0.63	sensitive
DTU_2022_1015309_1_SI_265D_R1_001	265D		ERR10109418	2004	USA_SK	Production environment		I	SL288	CT11173	CC288	288	IIb			0.16	sensitive	0.63	sensitive
DTU_2022_1015332_1_SI_L0703_R1_001	L0703		ERR10109450	2004	USA_SK	Production environment		I	SL288	CT11172	CC288	288	IIb			0.16	sensitive	0.63	sensitive
DTU_2022_1015980_1_SI_N20_0379_R1_001	N20_0379		ERR10612182	2020	Switzerland	Food	Milk product	II	SL9	CT630	CC9	122	IIc	0.2	sensitive			0.31	sensitive
DTU_2022_1016005_1_SI_N20_1001_R1_001	N20_1001		ERR10612217	2020	Switzerland	Food	Seafood	II	SL9	CT1032	CC9	1031		0.2	sensitive			0.31	sensitive
DTU_2022_1016680_1_SI_3576_R1_001	3576		ERR10611922	Unknown	Canada	Food	Frozen, unpasteurized egg yolk (food)	II	SL29	CT12113	CC29	29	IIa					0.63	sensitive
19-LI00480-0_S16_L001_R1_001	19-LI00480-0		SRS17866387	2019	Germany_BfR	Production environment	Food processing environment	ll	SL427	CT12624	CC29	427	IIa					0.31	sensitive
20-LI00704-0_S13_R1_001	20-LI00704-0		SRS17866417	2020	Germany_BfR	Production environment	Food processing environment	ll	SL291	CT12753	CC29	29	IIa					0.63	sensitive
20-LI00901-0_S74_R1_001	20-LI00901-0		SRS17866423	2020	Germany_BfR	Production environment	Food processing environment	ll	SL291	CT1883	CC29	29	IIa					0.31	sensitive
L1578_1	L1578		ERR10549769	2019	Slovenia	Food	RTE meat	ll	SL291	CT12752	CC29	29	IIa					0.31	sensitive
DTU_2022_1016178_1_SI_L1923_R1_001	L1923		ERR10549791	2019	Slovenia	Food		II	SL291	CT12236	CC29	29	IIa					0.63	sensitive
DTU_2022_1016180_1_SI_L1925_R1_001	L1925		ERR10549790	2019	Slovenia	Food		II	SL291	CT12237	CC29	29	IIa					0.63	sensitive
DTU_2022_1016215_1_SI_L397_R1_001	L397		ERR10549735	2010	Slovenia	Production environment	Surface swab - abattoir (food-processing environment)	II	SL29	CT12114	CC29	29	IIa					0.31	sensitive
DTU_2022_1016240_1_SI_L670_R1_001	L670		ERR10549768	2014	Slovenia	Farm environment	Roe deer feces (farm environment)	II	SL29	CT12114	CC29	29	IIa					0.31	sensitive
DTU_2022_1016009_1_SI_N20_1321_R1_001	N20_1321		ERR10612212	2020	Switzerland	Food	Meat	II	SL9	CT2494	CC9	9	IIc	0.2	sensitive			0.31	sensitive
DTU_2022_1016006_1_SI_N20_1004_R1_001	N20_1004		ERR10612249	2020	Switzerland	Food	Meat	II	SL427	CT12280	CC29	427	IIa					0.63	sensitive
DTU_2022_1015493_1_SI_Lm119_R1_001	Lm119		ERR10549578	Unknown	USA	Animal	udder/LAP	II	SL29	CT12112	CC29	29	IIa			0.16	sensitive	0.63	sensitive
DTU_2022_1015327_2_SI_5_MI_18_R1_001	5_MI_18		ERR10109436	2005	USA_SK	Production environment		II	SL29	CT11189	CC29	29	IIa			0.16	sensitive	0.63	sensitive
DTU_2022_1015330_1_SI_5_MI_27_R1_001	5_MI_27		ERR10109437	2005	USA_SK	Production environment		II	SL291	CT11190	CC29	29	IIa			0.16	sensitive	0.63	sensitive
DTU_2022_1016770_1_SI_OLM59_R1_001	OLM59		ERR10549423	1953	USA_SK	Human	Clinical, human, Ontario, CA	IV	SL2970	CT11689	CC2970	3024	not determined					0.63	sensitive
DTU2019-2023-PRJ1196-Listeria-monocytogenes-2_R1_001	LIS02		ERR10109350	Unknown	Denmark	Food	cheese Kefa	I	SL3	CT9267	CC3	2733	IIb					0.31	sensitive
DTU2019-2025-PRJ1196-Listeria-monocytogenes-4_R1_001	LIS04		ERR10109352	Unknown	Denmark	Food	cheese Roviner	I	SL3	CT9267	CC3	2733	IIb					0.31	sensitive
DTU2019-2026-PRJ1196-Listeria-monocytogenes-5_R1_001	LIS05		ERR10109353	Unknown	Denmark	Food	cheese Bergkäse pasteurisiert	I	SL3	CT9267	CC3	2733	IIb					0.63	sensitive
DTU2019-2027-PRJ1196-Listeria-monocytogenes-6_R1_001	LIS06		ERR10109354	Unknown	Denmark	Food	cheese Hirtenkäse	I	SL3	CT9267	CC3	2733	IIb					0.31	sensitive
DTU2019-2028-PRJ1196-Listeria-monocytogenes-7_R1_001	LIS07		ERR10109355	Unknown	Denmark	Food	cheese Urtaler	I	SL3	CT9267	CC3	2733	IIb					0.31	sensitive
DTU2019-2032-PRJ1196-Listeria-monocytogenes-11_R1_001	LIS11		ERR10109359	Unknown	Denmark	Food	dairy environment, known for potential to survive for long periods in dairy environment	I	SL3	CT9771	CC3	3	IIb					0.63	sensitive
DTU2019-2043-PRJ1196-Listeria-monocytogenes-22_R1_001	LIS22		ERR10109370	Unknown	Denmark	Food	cheese	I	SL3	CT9771	CC3	3	IIb					0.63	sensitive
DTU2019-2046-PRJ1196-Listeria-monocytogenes-25_R1_001	LIS25		ERR10109372	Unknown	Denmark	Food	cheese	I	SL3	CT9771	CC3	3	IIb					0.31	sensitive
DTU2019-2052-PRJ1196-Listeria-monocytogenes-31_R1_001	LIS31		ERR10109378	Unknown	Denmark	Food	cheese	I	SL3	CT9771	CC3	3	IIb					0.31	sensitive
DTU2019-2053-PRJ1196-Listeria-monocytogenes-32_R1_001	LIS32		ERR10109379	Unknown	Denmark	Food	cheese	I	SL3	CT9268	CC3	2734	IIb					0.31	sensitive
DTU2019-2057-PRJ1196-Listeria-monocytogenes-36_R1_001	LIS36		ERR10109383	Unknown	Denmark	Food	cheese	I	SL3	CT9771	CC3	3	IIb					0.31	sensitive
DTU2019-2058-PRJ1196-Listeria-monocytogenes-37_R1_001	LIS37		ERR10109384	Unknown	Denmark	Food	cheese	I	SL3	CT9771	CC3	3	IIb					0.31	sensitive
DTU2019-2059-PRJ1196-Listeria-monocytogenes-38_R1_001	LIS38		ERR10109385	Unknown	Denmark	Food	cheese	I	SL3	CT9771	CC3	3	IIb					0.63	sensitive
DTU2019-2071-PRJ1196-Listeria-monocytogenes-50_R1_001	LIS50		ERR10109397	Unknown	Denmark	Food	Isolated from dairy environment	I	SL3	CT9771	CC3	3	IIb					0.31	sensitive
DTU_2022_1015828_1_SI_3202_R1_001	3202		ERR10549333	Unknown	Unknown	Production environment	Production environment	I	SL3	CT11845	CC3	576	IIb					0.31	sensitive
DTU_2022_1015829_1_SI_3243_R1_001	3243		ERR10549329	Unknown	Unknown	Production environment	Production environment	I	SL3	CT11845	CC3	576	IIb					0.31	sensitive
DTU_2022_1015909_1_SI_3506_R1_001	3506		ERR10549302	2001	Unknown	Production environment	Production environment	I	SL3	CT11841	CC3	3	IIb					0.31	sensitive
DTU_2022_1015824_1_SI_5091_R1_001	5091		ERR10550017	1986	Austria	Food	Food	I	SL3	CT11852	CC3	3	IIb					0.31	sensitive
DTU_2022_1016054_1_SI_N21_0274_R1_001	N21_0274		ERR10612261	2021	Switzerland	Food	Poultry	II	SL9	CT12104	CC9	9	IIc	0.2	sensitive			0.63	sensitive
S79_GTAGAGGA-TCGACTAG_R1_001	N13-0474	S79	ERR10549717	2013	Switzerland	Food	Meat and meat products	ll	SL36	CT12792	ST36	36	IIa	0.2	sensitive			0.63	sensitive
C14_S13_L001_R1_001	C14		ERR12036840	2021	Austria_AP	Clinical (unknown)	clinical/host-associated	I	SL581	CT12790	ST581	581	IIb	0.2	sensitive			0.31	sensitive
ERR1432968_1	4446		ERR1432968	1998	Denmark_LG	Human	Human clinical, 63 y F	I	SL3	CT12645	CC3	3	IIb					0.63	sensitive
ERR1432975_1	7418		ERR1432975	1998	Denmark_LG	Food	Spreadable sauce	I	SL3	CT12641	CC3	3	IIb					0.31	sensitive
DTU_2022_1015423_1_SI_1427_R1_001	1427		ERR10549981	2016	Germany	Human		I	SL3	CT11819	CC3	3	IIb					0.63	sensitive
14-LI00214-0_S2_L001_R1_001	14-LI00214-0		SRS17866375	2011	Germany_BfR	Production environment	Food processing environment	I	SL3	CT12638	CC3	3	IIb					0.63	sensitive
18-LI00615-0_S16_L001_R1_001	18-LI00615-0		SRS17866394	2018	Germany_BfR	Production environment	Food processing environment	I	SL3	CT12633	CC3	3	IIb					0.63	sensitive
19-LI00318-0_S47_R1_001	19-LI00318-0		SRS1786641	2019	Germany_BfR	Production environment	Food processing environment	I	SL3	CT12644	CC3	3	IIb					0.63	sensitive
19-LI01081-0_S8_L001_R1_001	19-LI01081-0		SRS17866391	2019	Germany_BfR	Production environment	Food processing environment	I	SL3	CT12631	CC3	3	IIb					0.63	sensitive
19-LI01398-0_S5_R1_001	19-LI01398-0		SRS17866421	2019	Germany_BfR	Production environment	Food processing environment	I	SL3	CT12636	CC3	3	IIb					0.63	sensitive
19-LI01459-0_S61_R1_001	19-LI01459-0		SRS17866400	2019	Germany_BfR	Production environment	Food processing environment	I	SL2	CT12743	CC3	3	IVb					0.63	sensitive
20-LI00340-0_S4_R1_001	20-LI00340-0		SRS17866413	2020	Germany_BfR	Production environment	Food processing environment	I	SL3	CT12637	CC3	3	IIb					0.31	sensitive
20-LI00948-0_S13_L001_R1_001	20-LI00948-0		SRS17866427	2020	Germany_BfR	Production environment	Food processing environment	I	SL3	CT12640	CC3	3	IIb					0.63	sensitive
20-LI00950-0_S15_L001_R1_001	20-LI00950-0		SRS17866426	2020	Germany_BfR	Production environment	Food processing environment	I	SL3	CT12639	CC3	3	IIb					0.63	sensitive
20-LI01291-0_S19_R1_001	20-LI01291-0		SRS17866435	2020	Germany_BfR	Production environment	Food processing environment	I	SL3	CT12629	CC3	3	IIb					0.63	sensitive
20-LI01531-0_S13_L001_R1_001	20-LI01531-0		SRS17866441	2020	Germany_BfR	Production environment	Food processing environment	I	SL3	CT12643	CC3	3	IIb					0.63	sensitive
21-LI00529-0_S34_L001_R1_001	21-LI00529-0		SRS17866439	2021	Germany_BfR	Production environment	Food processing environment	I	SL3	CT12630	CC3	3	IIb					0.63	sensitive
DTU_2022_1015452_1_SI_1_R1_001	1		ERR10549900	2018	Italy	Production environment	ENVIRONMENTAL SPONGE	I	SL3	CT11826	CC3	3	IIb					0.63	sensitive
DTU_2022_1015454_1_SI_3_R1_001	3		ERR10549926	2020	Italy	Production environment	ENVIRONMENTAL SPONGE	I	SL3	CT11840	CC3	3	IIb					0.63	sensitive
DTU_2022_1015455_1_SI_4_R1_001	4		ERR10549907	2020	Italy	Production environment	ENVIRONMENTAL SPONGE	I	SL3	CT11826	CC3	3	IIb					0.63	sensitive
DTU_2022_1015457_1_SI_6_R1_001	6		ERR10549960	2020	Italy	Production environment	ENVIRONMENTAL SPONGE	I	SL3	CT11832	CC3	3	IIb					0.63	sensitive
DTU_2022_1015466_1_SI_15_R1_001	15		ERR10549918	2019	Italy	Food	CUT MEAT	I	SL3	CT11848	CC3	3	IIb					0.63	sensitive
DTU_2022_1015520_1_SI_25_R1_001	25		ERR10549923	2019	Italy	Food	HAM	I	SL3	CT11836	CC3	3	IIb					0.31	sensitive
DTU_2022_1015523_1_SI_28_R1_001	28		ERR10549905	2018	Italy	Production environment	ENVIRONMENTAL SPONGE	I	SL3	CT11839	CC3	3	IIb					0.31	sensitive
DTU_2022_1015528_1_SI_33_R1_001	33		ERR10549929	2019	Italy	Food	ASIAGO (CHEESE)	I	SL3	CT11849	CC3	3014	IIb					2.5	tolerant	+
DTU_2022_1015535_1_SI_40_R1_001	40		ERR10549921	2018	Italy	Production environment	ENVIRONMENTAL SPONGE	I	SL3	CT2434	CC3	3	IIb					0.63	sensitive
DTU_2022_1015557_2_SI_62_R1_001	62		ERR10611944	2014	Italy	Food	PREPARAZIONI ALIMENTARI MISTE E PREPARAZIONI GASTRONOMICHE	I	SL3	CT11816	CC3	3	IIb					0.31	sensitive
DTU_2022_1015561_1_SI_66_R1_001	66		ERR10549830	2014	Italy	Food	SALAME	I	SL3	CT2431	CC3	3	IIb					0.63	sensitive
DTU_2022_1015567_1_SI_72_R1_001	72		ERR10549825	2014	Italy	Food	PECORINO CHEESE	I	SL3	CT11816	CC3	3	IIb					0.31	sensitive
DTU_2022_1015574_1_SI_79_R1_001	79		ERR10549851	2014	Italy	Production environment	PREPARAZIONI ALIMENTARI MISTE E PREPARAZIONI GASTRONOMICHE	I	SL3	CT11816	CC3	3	IIb					0.63	sensitive
DTU_2022_1015599_1_SI_104_R1_001	104		ERR10549875	2015	Italy	Food	SALAME	I	SL3	CT2431	CC3	3	IIb					0.31	sensitive
DTU_2022_1015626_1_SI_131_R1_001	131		ERR10611858	2019	Italy	Food	PORCHETTA	I	SL3	CT9322	CC3	3	IIb					0.31	sensitive
DTU_2022_1015580_1_SI_85_R1_001	85_ITA		ERR10549933	2014	Italy	Food	MOZZARELLA	I	SL3	CT11850	CC3	3	IIb					0.31	sensitive
DTU_2022_1015631_1_SI_MF2152_R1_001	MF2152		ERR10612067	1989	Norway	Production environment	meat processing environment	I	SL3	CT11842	CC3	3	IIb					0.63	sensitive
DTU_2022_1015632_1_SI_MF2153_R1_001	MF2153		ERR10612031	1989	Norway	Production environment	meat processing environment	I	SL3	CT11824	CC3	3	IIb					0.63	sensitive
DTU_2022_1015633_1_SI_MF2156_R1_001	MF2156		ERR10612024	1993	Norway	Production environment	meat processing environment	I	SL3	CT11824	CC3	3	IIb					0.63	sensitive
DTU_2022_1015634_1_SI_MF2157_R1_001	MF2157		ERR10612006	1993	Norway	Production environment	meat processing environment	I	SL3	CT11842	CC3	3	IIb					2.5	tolerant					+
MF2181_S4_L001_R1_001	MF2181		SRR13588388	2001	Norway	Production environment	Meat processing environment	I	SL1	CT7503	CC3	3	IVb					0.63	sensitive
ERR4648222_1	LV0672		ERR4648222	2016	Czech Republic	Food	Delicatessen	I	SL1	CT12692	CC1	1	IVb	0.4	sensitive			0.31	sensitive
6981_S2_L001_R1_001	MF6981		SRR13588261	2018	Norway	Production environment	Salmon processing environment	I	SL1	CT5187	CC1	1	IVb	0.4	sensitive			0.63	sensitive
MF7954_S3_L001_R1_001	MF7954		SRR13378920	2020	Norway	Production environment	Salmon processing environment	I	SL3	CT12635	CC3	3	IIb					0.63	sensitive
MF7990_S6_L001_R1_001	MF7990		SRR13378897	2020	Norway	Production environment	Salmon processing environment	I	SL3	CT12635	CC3	3	IIb					0.63	sensitive
L1772_1	L1772		ERR10549849	2020	Slovenia	Food	RTE fish	I	SL3	CT11843	CC3	3	IIb					0.31	sensitive
DTU_2022_1016156_1_SI_L1874_R1_001	L1874		ERR10612032	2020	Slovenia	Food		I	SL3	CT11837	CC3	3	IIb					0.31	sensitive
DTU_2022_1016186_1_SI_L1931_R1_001	L1931		ERR10549784	2020	Slovenia	Food		I	SL3	CT11835	CC3	non-typeable due to missing abcZ	IIb					0.31	sensitive
DTU_2022_1016187_1_SI_L1932_R1_001	L1932		ERR10549786	2020	Slovenia	Food		I	SL3	CT11843	CC3	3	IIb					0.63	sensitive
DTU_2022_1016230_1_SI_L538_R1_001	L538		ERR10549700	2008	Slovenia	Natural environment	Surface water (natural environment)	I	SL3	CT11825	CC3	39	IIb					0.63	sensitive
DTU_2022_1016232_1_SI_L572_R1_001	L572		ERR10549736	2013	Slovenia	Food	Baccala (codfish)	I	SL3	CT11838	CC3	3	IIb					2.5	tolerant					+
DTU_2022_1015735_1_SI_6029_R1_001	6029		ERR10611909	2015	Spain	Production environment	Articulated Conveyor belt 2	I	SL3	CT4922	CC3	3	IIb					0.31	sensitive
DTU_2022_1015741_1_SI_6036_R1_001	6036		ERR10611918	Unknown	Spain	Food	Dry-cured ham. 10 months curing	I	SL3	CT4922	CC3	3	IIb					0.31	sensitive
DTU_2022_1015749_1_SI_6044_R1_001	6044		ERR10611924	Unknown	Spain	Food	Iberian Chorizo	I	SL3	CT4457	CC3	3	IIb					0.31	sensitive
DTU_2022_1015751_1_SI_6047_R1_001	6047		ERR10611920	Unknown	Spain	Food	Iberian Chorizo	I	SL3	CT4457	CC3	3	IIb					0.31	sensitive
DTU_2022_1015752_1_SI_6049_R1_001	6049		ERR10612051	Unknown	Spain	Production environment	Conveyor belt	I	SL3	CT11830	CC3	3016	IIb					2.5	tolerant				+ (variant 8)
DTU_2022_1015765_1_SI_6066_R1_001	6066		ERR10611934	Unknown	Spain	Food	Chorizo ibérico	I	SL3	CT11820	CC3	3	IIb					0.31	sensitive
DTU_2022_1015775_1_SI_6078_R1_001	6078		ERR10611923	Unknown	Spain	Food	Iberian Salchichón extra	I	SL3	CT11818	CC3	3017	IIb					0.31	sensitive
DTU_2022_1015800_1_SI_6110_R1_001	6110		ERR10549698	Unknown	Spain	Food	dry-cured ham	I	SL3	CT11830	CC3	3016	IIb					2.5	tolerant				+ (variant 8)
DTU_2022_1015806_1_SI_8243_R1_001	8243		ERR10549661	Unknown	Spain	Production environment	Knife	I	SL3	CT11822	CC3	3	IIb					0.63	sensitive
DTU_2022_1015810_1_SI_8269_R1_001	8269		ERR10549689	Unknown	Spain	Food	Morcilla (blood sausage)	I	SL3	CT11823	CC3	3	IIb					0.63	sensitive
DTU_2022_1015811_1_SI_8276_R1_001	8276		ERR10549713	Unknown	Spain	Food	Frankfurt sausage	I	SL3	CT11821	CC3	3	IIb					0.63	sensitive
MF7739_S21_L001_R1_001	MF7739		SRR13588176	2019	Norway	Food	Salmon processing - food product	I	SL1	CT5187	CC1	1	IVb	0.4	sensitive			0.63	sensitive
S151_ATGCGCAG-GAGCCTTA_R1_001	Lm49	S151	ERR10549572	1999	Switzerland	Food	Meat and meat products	I	SL1	CT7636	CC1	1017	IVb	0.4	sensitive			0.63	sensitive
DTU_2022_1016090_1_SI_N19_2025_R1_001	N19_2025		ERR10612149	2019	Switzerland	Food	Meat	I	SL3	CT11817	CC3	3	IIb					0.31	sensitive
DTU_2022_1015993_1_SI_N20_0805_R1_001	N20_0805		ERR10612200	2020	Switzerland	Food	Seafood	I	SL3	CT11847	CC3	3	IIb					0.63	sensitive
S181_CGATCAGT-CTATTAAG_R1_001	N12-1339	S181	ERR10549565	2012	Switzerland	Food	Meat and meat products	I	SL1	CT12697	CC1	1	IVb	0.4	sensitive			0.63	sensitive
S195_TCGACGTC-TTCTAGCT_R1_001	N13-0047	S195	ERR10549654	2013	Switzerland	Food	Milk and milk products	I	SL1	CT12681	CC1	1	IVb	0.4	sensitive			0.63	sensitive
DTU_2022_1016052_1_SI_N21_0206_R1_001	N21_0206		ERR10612268	2021	Switzerland	Food	Milk product	I	SL3	CT11831	CC3	3	IIb					0.31	sensitive
DTU_2022_1016053_1_SI_N21_0262_R1_001	N21_0262		ERR10612235	2021	Switzerland	Food	Milk product	I	SL3	CT11844	CC3	3	IIb					0.31	sensitive
DTU_2022_1015835_1_SI_CDL142_R1_001	CDL142		ERR10549332	Unknown	Unknown	Production environment	Production environment	I	SL3	CT11846	CC3	576	IIb					0.31	sensitive
DTU_2022_1015836_1_SI_CDL146_R1_001	CDL146		ERR10549334	Unknown	Unknown	Production environment	Production environment	I	SL3	CT11834	CC3	3	IIb					0.31	sensitive
DTU_2022_1015837_1_SI_CDL147_R1_001	CDL147		ERR10549335	Unknown	Unknown	Food	Food	I	SL3	CT11845	CC3	576	IIb					0.31	sensitive
DTU_2022_1015842_1_SI_CDL161_R1_001	CDL161		ERR10549320	Unknown	Unknown	Food	Food	I	SL3	CT11828	CC3	3	IIb					0.31	sensitive
DTU_2022_1015854_1_SI_CDL203_R1_001	CDL203		ERR10549343	Unknown	Unknown	Animal	Animal clinical	I	SL3	CT10248	CC3	66	IIb					0.31	sensitive
DTU_2022_1015862_1_SI_CDL71_R1_001	CDL71		ERR10549404	Unknown	Unknown	Food	Food	I	SL3	CT11833	CC3	3	IIb					1.25	tolerant		+
DTU_2022_1015871_2_SI_CDL9_R1_001	CDL9		ERR10616656	Unknown	Unknown	Production environment	Production environment	I	SL3	CT11829	CC3	3	IIb					0.31	sensitive
DTU_2022_1015318_1_SI_414a1_R1_001	414a1		ERR10109432	2005	USA_SK	Production environment		I	SL3	CT11186	CC3	3	IIb			0.63	tolerant	2.5	tolerant	+
DTU_2022_1015495_1_SI_Lm129_R1_001	Lm129		ERR10549418	1991	USA	Food	Azore Cheese	I	SL3	CT11827	CC3	3	IIb			0.16	sensitive	0.63	sensitive
DTU_2022_1015509_1_SI_Lm276_R1_001	Lm276		ERR10549483	1994	USA	Food	Ground turkey	I	SL3	CT11853	CC3	3	IIb			0.16	sensitive	0.63	sensitive
DTU_2022_1016864_1_SI_SK3824_R1_001	SK3824		ERR10549447	1994	USA_SK	Human	Human clinical	I	SL3	CT11851	CC3	3	IIb					0.63	sensitive
DTU_2022_1016865_1_SI_SK3825_R1_001	SK3825		ERR10549564	1994	USA_SK	Human	Human clinical	I	SL3	CT11851	CC3	3	IIb					0.63	sensitive
DTU_2022_1016872_1_SI_SK3826_R1_001	SK3826		ERR10549430	1994	USA_SK	Human	Human, chocolate milk outbreak	I	SL3	CT11851	CC3	3	IIb					0.63	sensitive
DTU_2022_1016873_1_SI_SK3827_R1_001	SK3827		ERR10549442	1994	USA_SK	Human	Human, chocolate milk outbreak	I	SL3	CT11851	CC3	3	IIb					0.63	sensitive
DTU_2022_1016870_1_SI_SK3828_R1_001	SK3828		ERR10549453	1994	USA_SK	Human	Human, chocolate milk outbreak	I	SL3	CT11851	CC3	3	IIb					0.63	sensitive
DTU_2022_1016871_1_SI_SK3829_R1_001	SK3829		ERR10549427	1994	USA_SK	Human	Human, chocolate milk outbreak	I	SL3	CT11851	CC3	3	IIb					0.63	sensitive
DTU_2022_1015409_2_SI_LV0360_R1_001	LV0360		ERR10611998	2014	Czech Republic	Food	vegetables	II	SL101	CT11711	CC101	101	IIa	0.4	sensitive			0.31	sensitive
DTU_2022_1015830_1_SI_3261_R1_001	3261		ERR10549328	Unknown	Unknown	Food	Food	II	SL11801	CT11801	CC31	325	IIa					0.31	sensitive
ERR1432990_1	M45-1		ERR1432990	2002	Denmark_LG	Production environment	Environment	II	SL312	CT12663	CC31	31	IIa					0.63	sensitive
15086032-2_S2_L001_R1_001	15086032-2		ERS4774080 (SAMEA7006251)	2015	Denmark_L	Food		II	SL312	CT9770	CC31	31	IIa					0.31	sensitive
20-LI00496-0_S52_R1_001	20-LI00496-0		SRS17866418	2020	Germany_BfR	Production environment	Food processing environment	ll	SL312	CT12661	CC31	31	IIa					2.5	tolerant		+
DTU_2022_1015619_1_SI_124_R1_001	124		ERR10611891	2020	Italy	Food	GORGONZOLA (CHEESE)	II	SL313	CT2634	CC31	325	IIa					0.31	sensitive
DTU_2022_1015660_1_SI_MF3882_R1_001	MF3882		ERR10612056	2011	Norway	Production environment	salmon processing environment	II	SL312	CT12141	CC31	31	IIa					0.31	sensitive
DTU_2022_1015679_1_SI_MF4385_R1_001	MF4385		ERR10612135	2012	Norway	Production environment	salmon processing environment	II	SL312	CT12138	CC31	31	IIa					0.63	sensitive
DTU_2022_1015683_1_SI_MF4595_R1_001	MF4595		ERR10612055	2012	Norway	Production environment	salmon processing environment	II	SL312	CT12140	CC31	31	IIa					0.63	sensitive
DTU_2022_1015702_1_SI_MF7091_R1_001	MF7091		ERR10612099	2018	Norway	Production environment	Meat processing environment	II	SL312	CT12138	CC31	31	IIa					0.63	sensitive
MF7730_S12_L001_R1_001	MF7730		SRR13588186	2019	Norway	Production environment	Salmon processing environment	ll	SL312	CT12662	CC31	31	IIa					0.31	sensitive
DTU_2022_1015759_1_SI_6060_R1_001	6060		ERR10611940	Unknown	Spain	Food	Longaniza Aragón extra	II	SL31	CT12147	CC31	31	IIa					0.31	sensitive
DTU_2022_1015780_1_SI_6085_R1_001	6085		ERR10549668	Unknown	Spain	Food	Cooked ham	II	SL312	CT12139	CC31	31	IIa					0.63	sensitive
DTU_2022_1015405_2_SI_LV0906_R1_001	LV0906		ERR10612028	2016	Czech Republic	Food	Meat product	II	SL101	CT12150	CC101	101	IIa	0.4	sensitive			0.31	sensitive
DTU_2022_1016096_1_SI_N19_2469_R1_001	N19_2469		ERR10612206	2019	Switzerland	Food	Milk product	II	SL313	CT1188	CC31	325	IIa					2.5	tolerant	+
DTU_2022_1016107_1_SI_N19_3008_R1_001	N19_3008		ERR10612204	2019	Switzerland	Food	Milk product	II	SL313	CT1188	CC31	325	IIa					2.5	tolerant	+
DTU_2022_1015999_1_SI_N20_0916_R1_001	N20_0916		ERR10612173	2020	Switzerland	Food	Milk product	II	SL313	CT2634	CC31	325	IIa					0.31	sensitive
DTU_2022_1016019_1_SI_N20_1949_R1_001	N20_1949		ERR10612225	2020	Switzerland	Food	Meat	II	SL313	CT2634	CC31	325	IIa					0.31	sensitive
DTU_2022_1016059_1_SI_N21_0434_R1_001	N21_0434		ERR10612260	2021	Switzerland	Food	Milk product	II	SL313	CT1188	CC31	325	IIa					2.5	tolerant	+
SRR12403617_1	Strain 6		SRR12403617	2020	UK	Production environment	SWAB OF BREAD RABLE WHEELS	ll	SL325	CT871	CC31	325	IIa					2.5	tolerant	+
DTU_2022_1015839_1_SI_CDL154_R1_001	CDL154		ERR10549322	Unknown	Unknown	Food	Food	II	SL11801	CT11801	CC31	325	IIa					0.31	sensitive
DTU_2022_1015867_1_SI_CDL77_R1_001	CDL77		ERR10549372	Unknown	Unknown	Food	Food	II	SL31	CT12148	CC31	31	IIa					0.31	sensitive
DTU_2022_1016722_1_SI_OLM28_R1_001	OLM28		ERR10549366	1938	USA_SK	Animal	Pullet, England	II	SL325	CT12264	CC31	325	IIa					0.63	sensitive
DTU_2022_1016723_1_SI_OLM29_R1_001	OLM29		ERR10549354	1938	USA_SK	Animal	Pullet, England	II	SL325	CT12263	CC31	325	IIa					0.63	sensitive
M12_S4_L001_R1_001	M12		ERR12036873	2021	Austria_AP	Food	meat products	ll	SL451	CT798	CC11	451	IIa	0.4	sensitive			0.63	sensitive
M13_S11_L001_R1_001	M13		ERR12036874	2021	Austria_AP	Food	meat products	ll	SL451	CT798	CC11	451	IIa	0.4	sensitive			0.63	sensitive
ERR4648167_1	LV0689		ERR4648167	2016	Czech Republic	Food	Meat product	ll	SL451	low typeability	CC11	451	IIa	0.4	sensitive			0.31	sensitive
MF7971_S17_L001_R1_001	MF7971		SRR13378909	2020	Norway	Production environment	Salmon processing environment	I	SL315	CT5472	CC315	249	IVb					0.63	sensitive
DTU_2022_1016216_1_SI_L398_R1_001	L398		ERR10549683	2010	Slovenia	Production environment	Surface swab - abattoir (food-processing environment)	I	SL315	CT11856	CC315	520	IVb					0.63	sensitive
DTU_2022_1016220_1_SI_L405_R1_001	L405		ERR10549718	2011	Slovenia	Food	Desert	I	SL315	CT11858	CC315	520	IVb					0.31	sensitive
DTU_2022_1016247_1_SI_L834_R1_001	L834		ERR10549759	2015	Slovenia	Animal	Sheep brain (neurolisteriosis)	I	SL315	CT11859	CC315	194	IVb					0.63	sensitive
DTU_2022_1016257_1_SI_L994_R1_001	L994		ERR10549750	2012	Slovenia	Farm environment	Cow feces (farm environment)	I	SL315	CT11857	CC315	520	IVb					0.31	sensitive
DTU-2021-1010560-1-SI-LT13_R1_001	NBI_RPC		ERR10109346	1999	Canada_LT	Food		II	SL321	CT697	CC321	321	IIa					2.5	tolerant	+
SRR5764863_1	FE19-1		SRR5764863	2009	Canada	Production environment	Fish Processing Environment	II	SL321	CT697	CC321	321	IIa			0.63	tolerant	2.5	tolerant	+
SRR5764949_1	FE7-3		SRR5764949	2009	Canada	Production environment	Fish Processing Environment	II	SL321	CT697	CC321	321	IIa			0.63	tolerant	2.5	tolerant	+
SRR5764950_1	FE8-1		SRR5764950	2009	Canada	Production environment	Fish Processing Environment	II	SL321	CT697	CC321	321	IIa			0.63	tolerant	2.5	tolerant	+
DTU_2022_1015506_2_SI_Lm238_R1_001	Lm238		ERR10616651	1994	USA	Food	Pork Sausage	II	SL321	CT2451	CC321	321	IIa			0.08	sensitive	0.63	sensitive
SRR5765008_1	OE59-1		SRR5765008	2009	Canada	Natural environment	Environment	II	SL321	CT691	CC321	321	IIa			0.63	tolerant	2.5	tolerant	+
DTU_2022_1015302_1_SI_101b4_R1_001	101b4		ERR10109398	2003	USA_SK	Production environment		II	SL321	CT11171	CC321	321	IIa			0.63	tolerant	2.5	tolerant	+
DTU_2022_1015288_1_SI_139a5_R1_001	139a5		ERR10109401	2004	USA_SK	Production environment		II	SL321	CT2451	CC321	321	IIa			0.63	tolerant	2.5	tolerant	+
DTU_2022_1015333_1_SI_223b4_R1_001	223b4		ERR10109413	2004	USA_SK	Production environment		II	SL321	CT691	CC321	321	IIa			0.63	tolerant	2.5	tolerant	+
DTU_2022_1015308_2_SI_239a2_R1_001	239a2		ERR10109416	2004	USA_SK	Production environment		II	SL321	CT11316	CC321	321	IIa			0.63	tolerant	2.5	tolerant	+
DTU_2022_1015285_1_SI_26_1a_R1_001	26-1a		ERR10109417	2003	USA_SK	Production environment		II	SL321	CT11169	CC321	321	IIa			0.63	tolerant	2.5	tolerant	+
DTU_2022_1015291_1_SI_265E_R1_001	265E		ERR10109419	2004	USA_SK	Production environment		II	SL321	CT691	CC321	321	IIa			0.63	tolerant	2.5	tolerant	+
DTU_2022_1015300_1_SI_279a2_R1_001	279a2		ERR10109424	2004	USA_SK	Production environment		II	SL321	CT2451	CC321	321	IIa			0.63	tolerant	2.5	tolerant	+
DTU_2022_1015298_1_SI_367b1_R1_001	367b1		ERR10109427	2005	USA_SK	Production environment		II	SL321	CT11170	CC321	321	IIa			0.63	tolerant	2.5	tolerant	+
DTU_2022_1015287_1_SI_369a1_R1_001	369a1		ERR10109428	2005	USA_SK	Production environment		II	SL321	CT2451	CC321	321	IIa			0.63	tolerant	2.5	tolerant	+
DTU_2022_1015284_1_SI_517a1_R1_001	517a1		ERR10109435	2006	USA_SK	Production environment		II	SL321	CT11169	CC321	321	IIa			0.63	tolerant	2.5	tolerant	+
DTU_2022_1016775_1_SI_OLM136_R1_001	OLM136		ERR10549401	1960	USA_SK	Human	Clinical, human, LA, USA	I	SL344	CT52	CC344	2966	IIb					0.31	sensitive
MF6331_S21_L001_R1_001	MF6331		SRR13378850	2015	Norway	Production environment	Meat processing evironment	ll	SL121	CT12577	CC121	121	IIa	0.4	sensitive			0.63	sensitive
F11_S48_L001_R1_001	F11		ERR12036860	2020	Austria_AP	Food	fish products	ll	SL155	CT4876	CC155	155	IIa	0.4	sensitive			0.63	sensitive
DTU-2021-1010551-1-SI-LT3_R1_001	06_6956		ERR10109337	2002	Canada	Human		II	SL37	CT555	CC37	37	IIa					0.31	sensitive
DTU_2022_1016899_1_SI_CP4_R1_001	CP4		ERR10549962	2012	Canada	Natural environment	fresh water	II	SL37	CT6339	CC37	37	IIa					0.31	sensitive
DTU-2021-1010557-1-SI-LT9_R1_001	G		ERR10109343	1999	Canada	Production environment		II	SL37	CT6339	CC37	37	IIa					0.31	sensitive
M07_S46_L001_R1_001	M07		ERR12036868	2019	Austria_AP	Food	meat products	ll	SL155	CT1170	CC155	155	IIa	0.4	sensitive			0.63	sensitive
M08_S5_L001_R1_001	M08		ERR12036869	2019	Austria_AP	Food	meat products	ll	SL155	CT1170	CC155	155	IIa	0.4	sensitive			0.63	sensitive
DTU_2022_1015401_2_SI_LV1162_R1_001	LV1162		ERR10612004	2018	Czech Republic	Animal	cow-rectal swab	II	SL37	CT12127	CC37	37	IIa					0.31	sensitive
M10_S25_L001_R1_001	M10		ERR12036872	2019	Austria_AP	Food	meat products	ll	SL155	CT12668	CC155	155	IIa	0.4	sensitive			0.63	sensitive
14023972-5_S23_L001_R1_001	14023972-5		ERS4774074 (SAMEA7006245)	2014	Denmark_L	Food		II	SL37	CT9781	CC37	37	IIa					0.31	sensitive
14036845-3_S14_L001_R1_001	14036845-03		ERS4774053 (SAMEA7006224)	2014	Denmark_L	Food		II	SL37	CT9780	CC37	37	IIa					0.31	sensitive
18008535-2_S36_L001_R1_001	18008535-2		ERS4774022 (SAMEA7006193)	2018	Denmark_L	Food		II	SL37	CT9782	CC37	37	IIa					0.31	sensitive
DTU_2022_1015440_1_SI_6287_R1_001	6287		ERR10549922	2010	Germany	Animal		II	SL37	CT12117	CC37	37	IIa					0.63	sensitive
DTU_2022_1015441_1_SI_6288_R1_001	6288		ERR10549942	2010	Germany	Animal		II	SL37	CT12117	CC37	37	IIa					0.63	sensitive
DTU_2022_1015442_1_SI_6289_R1_001	6289		ERR10549946	2010	Germany	Animal		II	SL37	CT12117	CC37	37	IIa					0.63	sensitive
DTU_2022_1015443_1_SI_6290_R1_001	6290		ERR10549950	2010	Germany	Animal		II	SL37	CT12117	CC37	37	IIa					0.63	sensitive
DTU_2022_1015444_1_SI_6303_R1_001	6303		ERR10549958	2010	Germany	Animal		II	SL37	CT12117	CC37	37	IIa					0.63	sensitive
DTU_2022_1015445_1_SI_6304_R1_001	6304		ERR10549940	2010	Germany	Animal		II	SL37	CT12117	CC37	37	IIa					0.63	sensitive
DTU_2022_1015447_1_SI_6322_R1_001	6322		ERR10550001	2011	Germany	Animal		II	SL37	CT12118	CC37	37	IIa					0.63	sensitive
19-LI00317-0_S46_R1_001	19-LI00317-0		SRS17866386	2019	Germany_BfR	Production environment	Food processing environment	ll	SL37	CT557	CC37	37	IIa					0.31	sensitive
20-LI00707-0_S16_R1_001	20-LI00707-0		SRS17866445	2020	Germany_BfR	Production environment	Food processing environment	ll	SL37	CT12654	CC37	37	IIa					0.63	sensitive
2012-243_S30_L001_R1_001	2012-243		SRS17866407	2012	Germany_BfR	Production environment	Food processing environment	ll	SL37	CT557	CC37	37	IIa					0.31	sensitive
DTU_2022_1015465_1_SI_14_R1_001	14		ERR10549886	2018	Italy	Food	SMOKED FISH	II	SL37	CT7813	CC37	37	IIa					0.63	sensitive
DTU_2022_1015541_1_SI_46_R1_001	46		ERR10549874	2015	Italy	Food	SOPPRESSATA	II	SL37	CT12131	CC37	37	IIa					0.63	sensitive
DTU_2022_1015543_1_SI_48_R1_001	48		ERR10549864	2015	Italy	Food	SOPPRESSATA	II	SL37	CT12131	CC37	37	IIa					0.63	sensitive
DTU_2022_1015544_1_SI_49_R1_001	49		ERR10549848	2015	Italy	Food	SOPPRESSATA	II	SL37	CT12131	CC37	37	IIa					0.31	sensitive
DTU_2022_1015546_1_SI_51_R1_001	51		ERR10549878	2015	Italy	Food	SOPPRESSATA	II	SL37	CT12131	CC37	37	IIa					0.63	sensitive
DTU_2022_1015547_1_SI_52_R1_001	52		ERR10549873	2015	Italy	Food	SOPPRESSATA	II	SL37	CT12131	CC37	37	IIa					0.63	sensitive
DTU_2022_1015548_1_SI_53_R1_001	53		ERR10549844	2015	Italy	Food	SOPPRESSATA	II	SL37	CT12131	CC37	37	IIa					0.63	sensitive
DTU_2022_1015570_1_SI_75_R1_001	75		ERR10549888	2014	Italy	Food	SALAME	II	SL37	CT12131	CC37	37	IIa					0.63	sensitive
DTU_2022_1015589_1_SI_94_R1_001	94		ERR10549896	2015	Italy	Food	SOPPRESSATA	II	SL37	CT12131	CC37	37	IIa					0.31	sensitive
DTU_2022_1015600_1_SI_105_R1_001	105		ERR10549858	2015	Italy	Food	SOPPRESSATA	II	SL37	CT12131	CC37	37	IIa					0.31	sensitive
DTU_2022_1015604_1_SI_109_R1_001	109		ERR10549894	2015	Italy	Food	SOPPRESSATA	II	SL37	CT12131	CC37	37	IIa					0.31	sensitive
DTU_2022_1015588_1_SI_93_R1_001	93_ITA		ERR10549966	2015	Italy	Food	SOPPRESSATA	II	SL37	CT12131	CC37	37	IIa					0.31	sensitive
MF7678_S20_L001_R1_001	MF7678		SRR13588110	2019	Norway	Production environment	Meat processing evironment	ll	SL37	CT12652	CC37	37	IIa					0.63	sensitive
MF7850_S13_L001_R1_001	MF7850		SRR13378865	2019	Norway	Production environment	Salmon processing environment	ll	SL37	CT12649	CC37	37	IIa					0.31	sensitive
MF7858_S5_L001_R1_001	MF7858		SRR13378856	2019	Norway	Production environment	Salmon processing environment	ll	SL37	CT6160	CC37	37	IIa					0.63	sensitive
MF7860_S3_L001_R1_001	MF7860		SRR13378854	2019	Norway	Production environment	Salmon processing environment	ll	SL37	CT6160	CC37	37	IIa					0.31	sensitive
DTU_2022_1016136_1_SI_L1198_R1_001	L1198		ERR10611981	2017	Slovenia	Production environment		II	SL37	CT12120	CC37	37	IIa					0.31	sensitive
L1767_1	L1767		ERR10549989	2020	Slovenia	Food	RTE meat	ll	SL37	CT12659	CC37	37	IIa					0.31	sensitive
DTU_2022_1016157_1_SI_L1876_R1_001	L1876		ERR10612011	2020	Slovenia	Food		II	SL37	CT12128	CC37	37	IIa					0.31	sensitive
DTU_2022_1015337_1_SI_L1906b1_R1_001	L1906		ERR10549738	2018	Slovenia	Food		II	SL37	CT12128	CC37	37	IIa					0.31	sensitive
DTU_2022_1016165_1_SI_L1910_R1_001	L1910		ERR10549771	2019	Slovenia	Food		II	SL37	CT12126	CC37	37	IIa					0.31	sensitive
DTU_2022_1016171_1_SI_L1916_R1_001	L1916		ERR10549755	2019	Slovenia	Food		II	SL37	CT12124	CC37	37	IIa					0.63	sensitive
DTU_2022_1016172_1_SI_L1917_R1_001	L1917		ERR10549775	2019	Slovenia	Food		II	SL37	CT12119	CC37	37	IIa					0.31	sensitive
DTU_2022_1016177_1_SI_L1922_R1_001	L1922		ERR10549783	2019	Slovenia	Food		II	SL37	CT12123	CC37	37	IIa					0.63	sensitive
DTU_2022_1016196_1_SI_L262_R1_001	L262		ERR10549693	2011	Slovenia	Food	Minced lard	II	SL37	CT12130	CC37	37	IIa					0.31	sensitive
DTU_2022_1016214_1_SI_L395_R1_001	L395		ERR10549731	2010	Slovenia	Production environment	Surface swab - abattoir (food-processing environment)	II	SL37	CT12132	CC37	37	IIa					0.31	sensitive
DTU_2022_1016241_1_SI_L710_R1_001	L710		ERR10549748	2014	Slovenia	Food	Meat cheese	II	SL37	CT12125	CC37	37	IIa					0.31	sensitive
DTU_2022_1016249_1_SI_L885_R1_001	L885		ERR10549751	2011	Slovenia	Farm environment	Cow feces (farm environment)	II	SL37	CT12122	CC37	37	IIa					0.31	sensitive
DTU_2022_1016253_1_SI_L939_R1_001	L939		ERR10549716	2012	Slovenia	Farm environment	Cow feces (farm environment)	II	SL37	CT12121	CC37	37	IIa					0.31	sensitive
DTU_2022_1016254_1_SI_L940_R1_001	L940		ERR10549763	2012	Slovenia	Farm environment	Cow feces (farm environment)	II	SL37	CT12121	CC37	37	IIa					0.31	sensitive
ERR4648206_1	LV1211		ERR4648206	2018	Czech Republic	Food	Dairy product	ll	SL155	CT12670	CC155	155	IIa	0.4	sensitive			0.63	sensitive
DTU_2022_1016125_1_SI_N20_0384_R1_001	N20_0384		ERR10612180	2020	Switzerland	Food	Meat	II	SL37	CT12133	CC37	37	IIa					0.31	sensitive
DTU_2022_1015915_1_SI_5510_R1_001	5510		ERR10549301	2010	Unknown	Food	Production environment	II	SL37	CT12129	CC37	37	IIa					0.31	sensitive
DTU_2022_1015860_1_SI_CDL68_R1_001	CDL68		ERR10549362	Unknown	Unknown	Food	Food	II	SL37	CT7806	CC37	37	IIa					0.31	sensitive
DTU_2022_1015331_1_SI_1_MI_18_R1_001	1_MI_18		ERR10109463	2004	USA_SK	Production environment	Processing Plant, MI	II	SL37	CT12116	CC37	37	IIa			0.16	sensitive	0.63	sensitive
L1493_1	L1493		ERR10549814	2018	Slovenia	Food	Baccala (codfish)	ll	SL37	CT12648	CC37	37	IIa					0.31	sensitive
L1751_1	L1751		ERR10549866	2020	Slovenia	Food	RTE meat	ll	SL37	CT12650	CC37	37	IIa					1.25	tolerant					+
DTU_2022_1016682_1_SI_4186_R1_001	4186		ERR10611908	2005	Canada	Animal	bovine	I	SL379	CT11969	CC379	379	IIb					0.31	sensitive
15089803-02_S20_L001_R1_001	15089803-02		ERS4774083 (SAMEA7006254)	2015	Denmark_L	Food		I	SL808	CT9797	CC379	808	IIb					0.31	sensitive
DTU_2022_1015362_1_SI_JC37_R1_001	JC37		ERR10611962	2019	USA_W	Farm environment	cow feces	I	SL379	CT11971	CC379	379	IIb			0.08	sensitive	0.63	sensitive
DTU_2022_1015368_1_SI_JC51_R1_001	JC51		ERR10611966	2019	USA_W	Farm environment	cow feces	I	SL379	CT11971	CC379	379	IIb			0.08	sensitive	0.63	sensitive
DTU_2022_1015372_2_SI_JC66_R1_001	JC66		ERR10617900	2019	USA_W	Farm environment	cow feces	I	SL379	CT11971	CC379	379	IIb			0.08	sensitive	0.63	sensitive
DTU_2022_1015394_2_SI_JC98_R1_001	JC98		ERR10549500	2019	USA_W	Farm environment	cow feces	I	SL379	CT11971	CC379	379	IIb			0.08	sensitive	0.63	sensitive
DTU_2022_1015395_2_SI_JC99_R1_001	JC99		ERR10549502	2019	USA_W	Food	silage	I	SL379	CT11971	CC379	379	IIb			0.08	sensitive	0.63	sensitive
DTU_2022_1015496_1_SI_Lm133_R1_001	Lm133		ERR10549445	1993	USA	Animal	cow brain tissue	I	SL379	CT11970	CC379	379	IIb			0.16	sensitive	0.63	sensitive
DTU_2022_1015351_1_SI_JC14_R1_001	JC14		ERR10611986	2019	USA_W	Farm environment	cow feces	I	SL379	CT11971	CC379	379	IIb			0.16	sensitive	0.63	sensitive
DTU_2022_1015352_1_SI_JC18_R1_001	JC18		ERR10611956	2019	USA_W	Farm environment	cow feces	I	SL379	CT11971	CC379	379	IIb			0.16	sensitive	0.63	sensitive
DTU_2022_1015355_1_SI_JC21_R1_001	JC21		ERR10611957	2019	USA_W	Farm environment	cow feces	I	SL379	CT11971	CC379	379	IIb			0.16	sensitive	0.63	sensitive
DTU_2022_1015356_2_SI_JC22_R1_001	JC22		ERR10616649	2019	USA_W	Farm environment	cow feces	I	SL379	CT11971	CC379	379	IIb			0.16	sensitive	0.63	sensitive
DTU_2022_1015360_1_SI_JC33_R1_001	JC33		ERR10611971	2019	USA_W	Farm environment	cow feces	I	SL379	CT11971	CC379	379	IIb			0.16	sensitive	0.63	sensitive
DTU_2022_1015364_1_SI_JC40_R1_001	JC40		ERR10611963	2019	USA_W	Farm environment	cow feces	I	SL379	CT11971	CC379	379	IIb			0.16	sensitive	0.63	sensitive
DTU_2022_1015367_1_SI_JC49_R1_001	JC49		ERR10611989	2019	USA_W	Farm environment	cow feces	I	SL379	CT11971	CC379	379	IIb			0.16	sensitive	0.63	sensitive
DTU_2022_1015380_2_SI_JC77_R1_001	JC77		ERR10549499	2019	USA_W	Farm environment	cow feces	I	SL379	CT11971	CC379	379	IIb			0.16	sensitive	0.63	sensitive
DTU_2022_1016039_1_SI_N20_2612_R1_001	N20_2612		ERR10612242	2020	Switzerland	Food	Meat	I	SL387	CT11983	CC388	388	IVb					0.63	sensitive
DTU_2022_1016853_1_SI_SKB61_R1_001	SKB61		ERR10549537	2014	USA_SK	Animal	Bear isolate, GA	I	SL2145	CT6963	CC388	2145	IVb					0.63	sensitive
DTU_2022_1016838_1_SI_SK2509_R1_001	SK2509		ERR10549539	2005	USA_SK	Production environment	Processing Plant, MI	I	SL387	CT11185	CC388	388	IVb			0.16	sensitive	0.63	sensitive
DTU_2022_1015501_1_SI_Lm167_R1_001	Lm167		ERR10549559	Unknown	USA	Animal	Cow brain tissue	III	SL557	CT12008	CC396	1023	L			0.08	sensitive	0.63	sensitive
DTU_2022_1015906_1_SI_3491_R1_001	3491		ERR10549300	2001	Unknown	Food	Food	I	SL4	CT11919	CC4	4	IVb					0.31	sensitive
S29_TCCTGAGC-TTCTAGCT_R1_001	N11-2538	S29	ERR10549592	2011	Switzerland	Food	Milk and milk products	ll	SL177	CT12625	CC177	177	IIa	0.4	sensitive			0.63	sensitive
19-LI00048-0_S18_L001_R1_001	19-LI00048-0		SRS17866382	2019	Germany_BfR	Production environment	Food processing environment	I	SL4	CT12706	CC4	4	IVb					0.63	sensitive
20-LI00667-0_S4_L001_R1_001	20-LI00667-0		SRS17866420	2020	Germany_BfR	Production environment	Food processing environment	I	SL4	CT12705	CC4	4	IVb					0.63	sensitive
20-LI00829-0_S39_R1_001	20-LI00829-0		SRS17866424	2020	Germany_BfR	Production environment	Food processing environment	I	SL4	CT12704	CC4	4	IVb					0.63	sensitive
DTU_2022_1015581_2_SI_86_R1_001	86		ERR10611950	2014	Italy	Food	SALSICCIA (DRIED SAUSAGE)	I	SL4	CT11913	CC4	4	IVb					0.31	sensitive
MF6349_S13_L001_R1_001	MF6349		SRR13378896	2015	Norway	Production environment	Meat processing evironment	I	SL4	CT12707	CC4	4	IVb					0.63	sensitive
DTU_2022_1016130_1_SI_L1010_R1_001	L1010		ERR10612013	2012	Slovenia	Farm environment		I	SL4	CT11914	CC4	4	IVb					0.31	sensitive
DTU_2022_1016132_1_SI_L1016_R1_001	L1016		ERR10611970	2012	Slovenia	Farm environment		I	SL4	CT11915	CC4	4	IVb					0.31	sensitive
L1350_R1	L1350		ERR10549802	2017	Slovenia	Animal	Cow brain (neurolisteriosis)	I	SL4	CT10344	CC4	4	IVb					0.31	sensitive
DTU_2022_1016140_1_SI_L1391_R1_001	L1391		ERR10612038	2017	Slovenia	Animal		I	SL4	CT11918	CC4	4	IVb					0.31	sensitive
DTU_2022_1016237_1_SI_L634_R1_001	L634		ERR10549740	2014	Slovenia	Animal	Cow udder (subclinical mastitis)	I	SL4	CT11916	CC4	4	IVb					0.31	sensitive
DTU_2022_1016244_1_SI_L793_R1_001	L793		ERR10549752	2015	Slovenia	Animal	Cow brain (neurolisteriosis)	I	SL4	CT11918	CC4	4	IVb					0.31	sensitive
L831_R1	L831		ERR10549766	2015	Slovenia	Animal	Goat brain (neurolisteriosis)	I	SL4	CT12709	CC4	4	IVb					0.63	sensitive
DTU_2022_1016255_1_SI_L979_R1_001	L979		ERR10549729	2012	Slovenia	Farm environment	Cow feces (farm environment)	I	SL4	CT11914	CC4	4	IVb					0.31	sensitive
S50_TAGGCATG-GAGCCTTA_R1_001	N12-0999	S50	ERR10549581	2012	Switzerland	Production environment	Food processing environment	ll	SL199	CT12601	CC199	230	IIa	0.4	sensitive			0.31	sensitive
S51_TAGGCATG-TTATGCGA_R1_001	N12-1002	S51	ERR10549583	2012	Switzerland	Food	Milk and milk products	ll	SL199	CT12601	CC199	230	IIa	0.4	sensitive			0.63	sensitive
C08_S35_L001_R1_001	C08		ERR12036834	2021	Austria_AP	Clinical (unknown)	clinical/host-associated	I	SL2	CT12736	CC2	2	IVb	0.4	sensitive			1.25	tolerant				+ (variant 4)
DTU_2022_1016079_1_SI_N19_0706_R1_001	N19_0706		ERR10612109	2019	Switzerland	Food	Milk product	I	SL219	CT11959	CC4	219	IVb					0.31	sensitive
D09_S27_L001_R1_001	D09		ERR12036849	2019	Austria_AP	Food	dairy products	I	SL2	CT12740	CC2	2	IVb	0.4	sensitive			0.63	sensitive
DTU_2022_1015932_1_SI_7159_R1_001	7159		ERR10549267	2014	Unknown	Food	Food	I	SL4	CT7055	CC4	4	IVb					0.31	sensitive
DTU_2022_1015935_1_SI_7228_R1_001	7228		ERR10549266	2014	Unknown	Food	Food	I	SL4	CT11912	CC4	4	IVb					0.31	sensitive
DTU_2022_1016659_1_SI_WRLP394_R1_001	WRLP394		ERR10612270	2018	USA_JK	Production environment	Produce Packing Environment, non-food contact surface	I	SL219	CT9490	CC4	3023	IVb			0.16	sensitive	0.63	sensitive
DTU_2022_1016660_1_SI_WRLP483_R1_001	WRLP483		ERR10612267	2019	USA_JK	Production environment	Produce Packing Environment, non-food contact surface	I	SL219	CT9491	CC4	219	IVb			0.16	sensitive	0.63	sensitive
DTU_2022_1016709_1_SI_OLM12_R1_001	OLM12		ERR10616655	1934	USA_SK	Human		I	SL4	CT2361	CC4	118	IVb					0.63	sensitive
DTU_2022_1016724_1_SI_OLM30_R1_001	OLM30		ERR10549379	1938	USA_SK	Human	Clinical, human, Uruguay	I	SL4	CT11691	CC4	2967	IVb					0.31	sensitive
DTU_2022_1016726_1_SI_OLM36_R1_001	OLM36		ERR10549353	1940	USA_SK	Human	Clinical, human, Argentina	I	SL4	CT11917	CC4	4	IVb					0.63	sensitive
DTU_2022_1016733_1_SI_OLM44_R1_001	OLM44		ERR10549382	1950	USA_SK	Animal	Ferret, USA	I	SL4	CT11917	CC4	4	IVb					0.63	sensitive
DTU_2022_1016840_1_SI_3564_R1_001	SK3564		ERR10549485	2016	USA_SK	Animal	Canine pleural fluid, NC, USA	I	SL4	CT11920	CC4	4	not determined					0.63	sensitive
DTU_2022_1016843_1_SI_SKB134_R1_001	SKB134		ERR10549490	2014	USA_SK	Animal	Bear isolate, NC	I	SL631	CT11998	CC4	631	IVb					0.63	sensitive
DTU2019-2070-PRJ1196-Listeria-monocytogenes-49_R1_001	LIS49		ERR10109396	Unknown	Denmark	Food	Farm isolate	II	SL403	CT9948	CC403	403	IIa					0.63	sensitive
20-LI00400-0_S37_R1_001	20-LI00400-0		SRS17866412	2020	Germany_BfR	Production environment	Food processing environment	ll	SL403	CT12767	CC403	403	IIa					0.63	sensitive
S167_ACTGAGCG-GAGCCTTA_R1_001	N12-0160	S167	ERR10549595	2012	Switzerland	Food	Meat and meat products	I	SL2	CT12747	CC2	2	IVb	0.4	sensitive			0.63	sensitive
D08_S10_L001_R1_001	D08		ERR12036848	2019	Austria_AP	Food	dairy products	ll	SL20	CT12572	CC20	20	IIa	0.4	sensitive			0.63	sensitive
DTU_2022_1015705_1_SI_MF7344_R1_001	MF7344		ERR10612132	2017	Norway	Production environment	Meat processing environment	II	SL403	CT4518	CC403	403	IIa					0.63	sensitive
DTU_2022_1015706_1_SI_MF7357_R1_001	MF7357		ERR10612079	2017	Norway	Production environment	Salmon processing environment	II	SL403	CT4518	CC403	403	IIa					0.63	sensitive
DTU_2022_1015707_1_SI_MF7369_R1_001	MF7369		ERR10612138	2017	Norway	Production environment	Salmon processing environment	II	SL403	CT4518	CC403	403	IIa					0.31	sensitive
DTU_2022_1015708_1_SI_MF7370_R1_001	MF7370		ERR10612098	2017	Norway	Production environment	Salmon processing environment	II	SL403	CT4518	CC403	403	IIa					0.63	sensitive
DTU_2022_1015709_1_SI_MF7379_R1_001	MF7379		ERR10612100	2017	Norway	Production environment	Salmon processing environment	II	SL403	CT4518	CC403	403	IIa					0.63	sensitive
MF7394_S6_L001_R1_001	MF7394		SRR13588301	2019	Norway	Production environment	Salmon processing environment	ll	SL403	CT4518	CC403	403	IIa					2.5	tolerant					+
DTU_2022_1016202_1_SI_L309_R1_001	L309		ERR10549714	2011	Slovenia	Food	Salmon	II	SL403	CT590	CC403	403	IIa					0.31	sensitive
F07_S38_L001_R1_001	F07		ERR12036856	2018	Austria_AP	Food	fish products	ll	SL204	CT2846	CC204	204	IIa	0.4	sensitive			0.63	sensitive
M01_S18_L001_R1_001	M01		ERR12036862	2016	Austria_AP	Food	meat products	ll	SL204	CT638	CC204	204	IIa	0.4	sensitive			0.63	sensitive
M09_S33_L001_R1_001	M09		ERR12036871	2019	Austria_AP	Food	meat products	ll	SL204	CT3613	CC204	204	IIa	0.4	sensitive			0.63	sensitive
DTU_2022_1015402_2_SI_LV0544_R1_001	LV0544		ERR10612039	2015	Czech Republic	Food	dairy product	II	SL204	CT12243	CC204	204	IIa	0.4	sensitive			0.31	sensitive
DTU_2022_1015403_2_SI_LV0600_R1_001	LV0600		ERR10612001	2015	Czech Republic	Food	Dairy product	II	SL204	CT12246	CC204	204	IIa	0.4	sensitive			0.31	sensitive
DTU_2022_1015914_1_SI_5294_R1_001	5294		ERR10549279	2010	Unknown	Production environment	Food	II	SL403	CT591	CC403	403	IIa					0.31	sensitive
S27_AGGCAGAA-TTATGCGA_R1_001	N11-2345	S27	ERR10549555	2011	Switzerland	Food	Meat and meat products	ll	SL21	CT12608	CC21	21	IIa	0.4	sensitive			0.63	sensitive
S185_CGATCAGT-TTATGCGA_R1_001	N12-1665	S185	ERR10549599	2012	Switzerland	Production environment	Food processing environment	I	SL217	CT12763	CC217	217	IVb	0.4	sensitive			0.63	sensitive
DTU_2022_1016669_1_SI_2523_R1_001	2523		ERR10549974	2000	Canada	Animal	Sheep milk (animal)	II	SL415	CT12111	CC415	394	IIa					0.31	sensitive
20-LI01102-0_S37_R1_001	20-LI01102-0		SRS17866431	2020	Germany_BfR	Production environment	Food processing environment	ll	SL415	CT12620	CC415	394	IIa					0.63	sensitive
DTU_2022_1015689_1_SI_MF5373_R1_001	MF5373		ERR10612065	2013	Norway	Production environment	meat processing environment	II	SL415	CT9464	CC415	394	IIa					0.63	sensitive
M11_S11_L001_R1_001	M11		ERR12036872	2021	Austria_AP	Food	meat products	I	SL224	CT12759	CC224	224	IIb	0.4	sensitive			0.63	sensitive
MF7731_S13_L001_R1_001	MF7731		SRR13588185	2019	Norway	Production environment	Salmon processing environment	ll	SL415	CT12623	CC415	394	IIa					0.31	sensitive
MF7827_S23_L001_R1_001	MF7827		SRR13378876	2020	Norway	Production environment	Meat processing environment	ll	SL415	CT12621	CC415	394	IIa					0.31	sensitive
M14_S28_L001_R1_001	M14		ERR12036875	2021	Austria_AP	Food	meat products	I	SL224	CT12757	CC224	224	IIb	0.4	sensitive			0.63	sensitive
S115_GGAGCTAC-GCGTAAGA_R1_001	LmE212	S115	ERR10549631	2011	Switzerland	Food	Meat and meat products	I	SL224	CT1276	CC224	224	IIb	0.4	sensitive			0.63	sensitive
DTU_2022_1016026_1_SI_N20_2200_R1_001	N20_2200		ERR10612246	2020	Switzerland	Food	Seafood	II	SL415	CT12110	CC415	415	IIa					0.31	sensitive
S117_GGAGCTAC-AAGGCTAT_R1_001	LmSB1	S117	ERR10549585	2011	Switzerland	Food	Seafood	I	SL224	CT4119	CC224	224	IIb	0.4	sensitive			0.63	sensitive
DTU2016-387-PRJunkn-Listeria-subsp-16003017_S11_L001_R1_001	16003017		ERS4774062 (SAMEA7006233)	2016	Denmark_L	Food		II	SL475	CT9796	CC475	504	IIa					0.31	sensitive
18-LI00617-0_S18_L001_R1_001	18-LI00617-0		SRS17866399	2018	Germany_BfR	Production environment	Food processing environment	ll	SL475	CT8017	CC475	504	IIa					0.63	sensitive
DTU_2022_1016018_1_SI_N20_1809_R1_001	N20_1809		ERR10612262	2020	Switzerland	Food	Meat	II	SL226	CT3476	CC226	226	IIa	0.4	sensitive			0.63	sensitive
DTU_2022_1016089_1_SI_N19_1773_R1_001	N19_1773		ERR10612148	2019	Switzerland	Food	Poultry	II	SL475	CT941	CC475	504	IIa					2.5	tolerant		+
DTU_2022_1015611_1_SI_116_R1_001	116		ERR10611883	2017	Italy	Food	SEMIDRY CHEESE	I	SL489	CT11855	CC489	489	IIb					0.63	sensitive
DTU_2022_1015936_1_SI_7230_R1_001	7230		ERR10549264	2014	Unknown	Food	Production environment	I	SL489	CT11854	CC489	489	IIb					0.31	sensitive
DTU2019-2036-PRJ1196-Listeria-monocytogenes-15_R1_001	LIS15		ERR10109363	Unknown	Denmark	Food	LolloBionda salad	I	SL5	CT124	CC5	5	IIb					2.5	tolerant	+
S43_GGACTCCT-TTATGCGA_R1_001	N12-0561	S43	ERR10549673	2012	Switzerland	Production environment	Food processing environment	ll	SL26	CT5215	CC26	26	IIa	0.4	sensitive			0.63	sensitive
DTU-2021-1010554-1-SI-LT6_R1_001	CP4 5_2		ERR10109340	2012	Canada	Natural environment		I	SL5	CT9716	CC5	5	IIb					0.31	sensitive
M03_S55_L001_R1_001	M03		ERR12036864	2019	Austria_AP	Food	meat products	I	SL3	CT12647	CC3	3	IIb	0.4	sensitive			0.63	sensitive
ERR4648161_1	LV0668		ERR4648161	2016	Czech Republic	Food	Meat product	I	SL3	CT12634	CC3	3	IIb	0.4	sensitive			0.31	sensitive
S2_TCGACGTC-CGTCTAAT_R1_001	Lm57	S2	ERR10549574	1999	Switzerland	Food	Meat and meat products	I	SL3	CT12642	CC3	3	IIb	0.4	sensitive			0.63	sensitive
14020703-1_S16_L001_R1_001 (not in gwas)	14020703-1		ERS4774026 (SAMEA7006197)	2014	Denmark_L	Food		I	SL5	CT9783	CC5	5	IIb					0.31	sensitive
14-LI00061-0_S29_L001_R1_001	14-LI00061-0		SRS17866425	2013	Germany_BfR	Production environment	Food processing environment	I	SL5	CT12613	CC5	5	IIb					0.63	sensitive
DTU_2022_1015461_1_SI_10_R1_001	10		ERR10549932	2018	Italy	Food	SALSICCIA (DRIED SAUSAGE)	I	SL5	CT11812	CC5	5	IIb					0.63	sensitive
DTU_2022_1015464_1_SI_13_R1_001	13		ERR10549893	2019	Italy	Food	FROZEN CRUSTACEAN	I	SL1584	CT11999	CC5	1584	IIb					0.31	sensitive
DTU_2022_1015522_1_SI_27_R1_001	27		ERR10549880	2018	Italy	Production environment	ENVIRONMENTAL SPONGE	I	SL5	CT3964	CC5	5	IIb					0.63	sensitive
DTU_2022_1015530_1_SI_35_R1_001	35		ERR10549912	2018	Italy	Food	FISH BASED PREPARATION	I	SL5	CT11813	CC5	5	IIb					0.63	sensitive
DTU_2022_1015622_1_SI_127_R1_001	127		ERR10611873	2019	Italy	Food	SALSICCIA (DRIED SAUSAGE)	I	SL5	CT7923	CC5	5	IIb					0.31	sensitive
MF7350_S5_L001_R1_001	MF7350		SRR13588350	2017	Norway	Production environment	Salmon processing environment	I	SL315	CT5472	CC315	249	IVb	0.4	sensitive			0.63	sensitive
MF7689_S12_L001_R1_001	MF7689		SRR13588445	2019	Norway	Production environment	Salmon processing environment	I	SL5	CT12618	CC5	5	IIb					2.5	tolerant	+
L1509_1	L1509		ERR10549808	2018	Slovenia	Production environment	Surface swab - chicken meat processing environment	I	SL5	CT12614	CC5	5	IIb					0.31	sensitive
L1747_1	L1747		ERR10549855	2020	Slovenia	Food	RTE meat	I	SL5	CT12615	CC5	5	IIb					0.63	sensitive
DTU_2022_1016194_1_SI_L251_R1_001	L251		ERR10549692	2011	Slovenia	Food	Minced lard	I	SL5	CT11809	CC5	5	IIb					0.31	sensitive
DTU_2022_1016206_1_SI_L374_R1_001	L374		ERR10549722	2009	Slovenia	Food	Smoked fish	I	SL5	CT6522	CC5	5	IIb					0.63	sensitive
DTU_2022_1016210_1_SI_L389_R1_001	L389		ERR10549695	2010	Slovenia	Food	Minced lard	I	SL5	CT11808	CC5	5	IIb					0.31	sensitive
DTU_2022_1016218_1_SI_L400_R1_001	L400		ERR10549685	2010	Slovenia	Food	Minced lard	I	SL5	CT11807	CC5	5	IIb					0.63	sensitive
DTU_2022_1015758_1_SI_6057_R1_001	6057		ERR10611906	Unknown	Spain	Production environment	Hopper	I	SL5	CT11806	CC5	5	IIb					0.31	sensitive
MF07890_S9_L001_R1_001	MF7890		SRR13378833	2020	Norway	Production environment	Salmon processing environment	I	SL315	CT5472	CC315	249	IVb	0.4	sensitive			0.63	sensitive
F10_S2_L001_R1_001	F10		ERR12036859	2019	Austria_AP	Food	fish products	ll	SL37	CT12651	CC37	37	IIa	0.4	sensitive			0.63	sensitive
M02_S11_L001_R1_001	M02		ERR12036863	2019	Austria_AP	Food	meat products	ll	SL37	CT12655	CC37	37	IIa	0.4	sensitive			0.63	sensitive
DTU_2022_1016024_1_SI_N20_2105_R1_001	N20_2105		ERR10612229	2020	Switzerland	Food	Meat	I	SL5	CT11810	CC5	5	IIb					2.5	tolerant	+
DTU_2022_1016901_1_SI_N20_2373_R1_001	N20_2373		ERR10616668	2020	Switzerland	Food	Meat	I	SL5	CT11810	CC5	5	IIb					0.63	sensitive
DTU_2022_1016037_1_SI_N20_2604_R1_001	N20_2604		ERR10612240	2020	Switzerland	Food	Meat	I	SL5	CT11810	CC5	5	IIb					2.5	tolerant	+
DTU_2022_1016042_1_SI_N20_2702_R1_001	N20_2702		ERR10612272	2020	Switzerland	Food	Meat	I	SL5	CT11810	CC5	5	IIb					0.63	sensitive
DTU_2022_1016043_1_SI_N20_2732_R1_001	N20_2732		ERR10612252	2020	Switzerland	Food	Milk product	I	SL5	CT11810	CC5	5	IIb					2.5	tolerant					+
DTU_2022_1016044_1_SI_N20_2776_R1_001	N20_2776		ERR10612226	2020	Switzerland	Food	Poultry	I	SL5	CT11810	CC5	5	IIb					0.31	sensitive
S54_CTCTCTAC-CCTAGAGT_R1_001	N12-1436	S54	ERR10549638	2012	Switzerland	Food	Meat and meat products	ll	SL37	CT12653	CC37	37	IIa	0.4	sensitive			0.63	sensitive
SRR10859000_1	Strain 10		SRR10859000	2019	UK	Production environment	SWAB-FLOOR DRAIN	I	SL5	CT12610	CC5	5	IIb					2.5	tolerant	+
DTU_2022_1015970_1_SI_5857_R1_001	5857		ERR10549979	2011	Austria	Food	Food	I	SL5	CT6520	CC5	5	IIb					2.5	tolerant	+
DTU_2022_1015896_1_SI_5907_R1_001	5907		ERR10550015	2011	Austria	Production environment	Production environment	I	SL5	CT6520	CC5	5	IIb					2.5	tolerant	+
DTU_2022_1015973_1_SI_6594_R1_001	6594		ERR10550011	2013	Austria	Food	Food	I	SL5	CT6520	CC5	5	IIb					2.5	tolerant	+
DTU_2022_1015905_1_SI_13KMS_R1_001	13KMS		ERR10550014	Unknown	Austria	Food	Food	I	SL5	CT6520	CC5	5	IIb					2.5	tolerant	+
DTU_2022_1015904_1_SI_4KMS_R1_001	4KMS		ERR10550010	Unknown	Austria	Food	Food	I	SL5	CT6520	CC5	5	IIb					2.5	tolerant	+
DTU_2022_1015863_1_SI_CDL72_R1_001	CDL72		ERR10611958	Unknown	Unknown	Food	Food	I	SL5	CT124	CC5	52	IIb					2.5	tolerant	+
DTU_2022_1015499_1_SI_Lm143_R1_001	Lm143		ERR10549474	1994	USA	Food	Ground Beef/store B	I	SL5	CT2323	CC5	5	IIb			0.08	sensitive	0.31	sensitive
DTU_2022_1015504_2_SI_Lm214_R1_001	Lm214		ERR10616670	1994	USA	Food	Ground Beef	I	SL5	CT11805	CC5	5	IIb			0.08	sensitive	0.63	sensitive
DTU_2022_1015500_1_SI_Lm145_R1_001	Lm145		ERR10549439	1994	USA	Food	uncooked hot dog	I	SL5	CT124	CC5	5	IIb			0.63	tolerant	2.5	tolerant	+
DTU_2022_1015353_1_SI_JC19_R1_001	JC19		ERR10611993	2019	USA_W	Farm environment	cow feces	I	SL11800	CT11800	CC5	1107	IIb			0.08	sensitive	0.63	sensitive
DTU_2022_1015502_2_SI_Lm193_R1_001	Lm193		ERR10616669	1994	USA	Food	Pork sausage	I	SL5	CT2323	CC5	5	IIb			0.63	tolerant	2.5	tolerant	+
DTU_2022_1015369_1_SI_JC53_R1_001	JC53		ERR10611954	2019	USA_W	Farm environment	cow feces	I	SL11800	CT11800	CC5	1107	IIb			0.08	sensitive	0.63	sensitive
DTU_2022_1015374_1_SI_JC69_R1_001	JC69		ERR10611985	2019	USA_W	Farm environment	cow feces	I	SL11800	CT11800	CC5	1107	IIb			0.08	sensitive	0.63	sensitive
DTU_2022_1015383_2_SI_JC80_R1_001	JC80		ERR10549573	2019	USA_W	Farm environment	cow feces	I	SL11800	CT11800	CC5	1107	IIb			0.08	sensitive	0.31	sensitive
DTU_2022_1015384_2_SI_JC81_R1_001	JC81		ERR10549563	2019	USA_W	Farm environment	cow feces	I	SL11800	CT11800	CC5	1107	IIb			0.08	sensitive	0.31	sensitive
DTU_2022_1015385_2_SI_JC82_R1_001	JC82		ERR10549551	2019	USA_W	Farm environment	cow feces	I	SL11800	CT11800	CC5	1107	IIb			0.08	sensitive	0.31	sensitive
DTU_2022_1015388_2_SI_JC85_R1_001	JC85		ERR10549497	2019	USA_W	Farm environment	cow feces	I	SL11800	CT11800	CC5	1107	IIb			0.08	sensitive	0.31	sensitive
DTU_2022_1015389_2_SI_JC86_R1_001	JC86		ERR10549495	2019	USA_W	Feed	silage	I	SL11800	CT11800	CC5	1107	IIb			0.08	sensitive	0.31	sensitive
DTU_2022_1015390_2_SI_JC87_R1_001	JC87		ERR10549553	2019	USA_W	Feed	silage	I	SL11800	CT11800	CC5	1107	IIb			0.08	sensitive	0.31	sensitive
DTU_2022_1015313_1_SI_128b2_R1_001	128b2		ERR10109400	2004	USA_SK	Production environment		I	SL5	CT11164	CC5	5	IIb			0.63	tolerant	2.5	tolerant	+
DTU_2022_1015286_1_SI_158A_R1_001	158A		ERR10109403	2004	USA_SK	Production environment		I	SL5	CT134	CC5	820	IIb			0.63	tolerant	2.5	tolerant	+
DTU_2022_1015303_2_SI_192b1_R1_001	192b-1		ERR10109410	2004	USA_SK	Production environment		I	SL5	CT134	CC5	820	IIb			0.63	tolerant	2.5	tolerant	+
DTU_2022_1015340_1_SI_223a1_R1_001	223a1		ERR10109412	2004	USA_SK	Production environment		I	SL5	CT11157	CC5	5	IIb			0.63	tolerant	2.5	tolerant	+
DTU_2022_1015316_1_SI_231a1_R1_001	231a1		ERR10109414	2004	USA_SK	Production environment		I	SL5	CT11166	CC5	5	IIb			0.63	tolerant	2.5	tolerant	+
DTU_2022_1015315_1_SI_326b5_R1_001	326b5		ERR10109425	2004	USA_SK	Production environment	chiller drain	I	SL5	CT11158	CC5	5	not determined			0.63	tolerant	2.5	tolerant	+
DTU_2022_1015299_1_SI_360b1_R1_001	360b1		ERR10109426	2005	USA_SK	Production environment		I	SL5	CT11165	CC5	5	IIb			0.63	tolerant	2.5	tolerant	+
DTU_2022_1015311_1_SI_369a4_R1_001	369a4		ERR10109429	2005	USA_SK	Production environment		I	SL5	CT11159	CC5	5	IIb			0.63	tolerant	2.5	tolerant	+
DTU_2022_1015338_1_SI_506a3_R1_001	506a3		ERR10109434	2006	USA_SK	Production environment		I	SL5	CT11164	CC5	5	IIb			0.63	tolerant	2.5	tolerant	+
DTU_2022_1015292_1_SI_91a1_R1_001	91a1		ERR10109444	2003	USA_SK	Production environment		I	SL5	CT11160	CC5	5	IIb			0.63	tolerant	2.5	tolerant	+
DTU_2022_1015510_1_SI_Lm283_R1_001	Lm283		ERR10549472	1994	USA	Food	Ground beef	I	SL5	CT11804	CC5	5	IIb			0.16	sensitive	0.63	sensitive
DTU_2022_1015297_1_SI_268a5_R1_001	268a5		ERR10109421	2004	USA_SK	Production environment		I	SL5	CT11161	CC5	5	IIb			0.16	sensitive	0.31	sensitive
DTU_2022_1015317_1_SI_388a1_R1_001	388a1		ERR10109430	2005	USA_SK	Production environment		I	SL5	CT11162	CC5	5	IIb			0.16	sensitive	0.63	sensitive
DTU_2022_1015324_1_SI_395b1_R1_001	395b1		ERR10109431	2005	USA_SK	Production environment		I	SL5	CT11163	CC5	5	IIb			0.16	sensitive	0.63	sensitive
DTU_2022_1015304_1_SI_L0223_R1_001	L0223		ERR10109445	2003	USA_SK	Production environment		I	SL5	CT2351	CC5	5	IIb			0.16	sensitive	0.31	sensitive
DTU_2022_1015322_1_SI_L1214a_R1_001	L1214a		ERR10109457	2005	USA_SK	Production environment		I	SL5	CT2351	CC5	5	IIb			0.16	sensitive	0.63	sensitive
DTU_2022_1015339_1_SI_L1619a1_R1_001	L1619a1		ERR10109461	2005	USA_SK	Production environment		I	SL5	CT11156	CC5	552	IIb			0.16	sensitive	0.63	sensitive
DTU_2022_1015350_1_SI_JC13_R1_001	JC13		ERR10611955	2019	USA_W	Farm environment	cow feces	I	SL1107	CT12000	CC5	1107	IIb			0.16	sensitive	0.63	sensitive
DTU_2022_1015357_1_SI_JC27_R1_001	JC27		ERR10611980	2019	USA_W	Farm environment	cow feces	I	SL11800	CT11800	CC5	1107	IIb			0.16	sensitive	0.63	sensitive
DTU_2022_1015379_2_SI_JC76_R1_001	JC76		ERR10549546	2019	USA_W	Farm environment	cow feces	I	SL11800	CT11800	CC5	1107	IIb			0.16	sensitive	0.31	sensitive
DTU_2022_1015386_2_SI_JC83_R1_001	JC83		ERR10549498	2019	USA_W	Farm environment	cow feces	I	SL11800	CT11800	CC5	1107	IIb			0.16	sensitive	0.63	sensitive
DTU_2022_1015344_1_SI_82b4_R1_001	82b4		ERR10109441	2003	USA_SK	Production environment		I	SL506	CT11182	CC506	506	IIb			0.08	sensitive	0.63	sensitive
DTU_2022_1015293_1_SI_82a6_R1_001	82a6		ERR10109440	2003	USA_SK	Production environment		I	SL506	CT11182	CC506	506	IIb			0.16	sensitive	0.63	sensitive
DTU_2022_1016068_1_SI_N19_0127_R1_001	N19_0127		ERR10612131	2019	Switzerland	Food	Meat	I	SL4	CT11921	CC4	4	IVb	0.4	sensitive			0.63	sensitive
DTU_2022_1016124_1_SI_N20_0332_R1_001	N20_0332		ERR10612158	2020	Switzerland	Food	Meat	I	SL4	CT3466	CC4	4	IVb	0.4	sensitive			0.63	sensitive
S32_TCCTGAGC-CTATTAAG_R1_001	N11-2554	S32	ERR10549593	2011	Switzerland	Food	Meat and meat products	ll	SL403	CT12768	CC403	403	IIa	0.4	sensitive			0.63	sensitive
DTU_2022_1015307_1_SI_128b1_R1_001	128b1		ERR10109399	2004	USA_SK	Production environment		I	SL554	CT11174	CC554	554	IVb-v1			0.16	sensitive	0.63	sensitive
DTU_2022_1015283_1_SI_18_2b_R1_001	18_2b		ERR10109407	2003	USA_SK	Production environment		I	SL554	CT11174	CC554	554	IVb-v1			0.16	sensitive	0.63	sensitive
DTU_2022_1015294_1_SI_268b1_R1_001	268b1		ERR10109422	2004	USA_SK	Production environment		I	SL554	CT11174	CC554	554	IVb-v1			0.16	sensitive	0.63	sensitive
DTU_2022_1016839_1_SI_2616_R1_001	SK2616		ERR10549481	2006	USA_SK	Production environment	Processing Plant, NC	I	SL554	CT11175	CC554	554	IVb-v1					0.63	sensitive
DTU_2022_1016850_1_SI_SKB43_R1_001	SKB43		ERR10549470	2014	USA_SK	Animal	Bear isolate, NC	I	SL554	CT11987	CC554	999	IVb-v1					0.63	sensitive
DTU_2022_1016851_1_SI_SKB46_R1_001	SKB46		ERR10549503	2014	USA_SK	Animal	Bear isolate, NC	I	SL554	CT11987	CC554	999	IVb-v1					0.63	sensitive
DTU_2022_1015323_1_SI_491a1_R1_001	491-a1		ERR10109433	2006	USA_SK	Production environment		I	SL554	CT11175	CC554	554	IVb-v1			0.16	sensitive	0.63	sensitive
DTU_2022_1016672_1_SI_6632_R1_001	6632		ERR10611961	2011	Canada	Animal	Milk sample from reservoir of milking cow (animal)	II	SL570	CT6384	CC570	570	IIa					0.63	sensitive
DTU_2022_1016226_1_SI_L478_R1_001	L478		ERR10549730	2012	Slovenia	Production environment	Surface swab - abattoir (food-processing environment)	II	SL570	CT10440	CC570	570	IIa					0.31	sensitive
DTU_2022_1015435_1_SI_6255_R1_001	6255		ERR10549965	2012	Germany	Animal		I	SL59	CT11963	CC59	59	IIb					0.63	sensitive
DTU_2022_1015534_1_SI_39_R1_001	39		ERR10549924	2019	Italy	Food	SMOKED FISH	I	SL59	CT37	CC59	59	IIb					0.63	sensitive
DTU_2022_1016204_1_SI_L366_R1_001	L366		ERR10549666	2008	Slovenia	Natural environment	Surface water (natural environment)	I	SL59	CT11966	CC59	59	IIb					0.31	sensitive
MF7839_S21_L001_R1_001	MF7839		SRR13588406	2020	Norway	Production environment	Meat processing environment	ll	SL415	CT12622	CC415	394	IIa	0.4	sensitive			0.63	sensitive
DTU_2022_1016094_1_SI_N19_2423_R1_001	N19_2423		ERR10612157	2019	Switzerland	Food	Milk product	I	SL59	CT11967	CC59	59	IIb					0.31	sensitive
ERR4648159_1	LV0664		ERR4648159	2016	Czech Republic	Food	Meat product	ll	SL475	CT12760	CC475	504	IIa	0.4	sensitive			0.31	sensitive
DTU_2022_1015949_1_SI_7747_R1_001	7747		ERR10549306	2015	Unknown	Production environment	Production environment	I	SL59	CT11964	CC59	59	IIb					0.31	sensitive
DTU_2022_1016774_1_SI_OLM135_R1_001	OLM135		ERR10549384	1955	USA_SK	Human	Clinical, human, MI, USA	I	SL59	CT11706	CC59	2997	IIb					0.63	sensitive
S38_GGACTCCT-CCTAGAGT_R1_001	N12-0373	S38	ERR10549686	2012	Switzerland	Food	Seafood	ll	SL475	CT12761	CC475	504	IIa	0.4	sensitive			0.63	sensitive
S119_GGAGCTAC-TTATGCGA_R1_001	N11-1252	S119	ERR10549580	2011	Switzerland	Food	Vegetable and salads	I	SL517	CT12664	CC517	517	IIb	0.4	sensitive			0.63	sensitive
F03_S41_L001_R1_001	F03		ERR12036852	2017	Austria_AP	Food	fish products	I	SL6	CT12678	CC6	6	IVb	0.4	sensitive			0.63	sensitive
DTU_2022_1015986_1_SI_N20_0642_R1_001	N20_0642		ERR10612186	2020	Switzerland	Food	Milk product	I	SL6	CT4915	CC6	6	IVb	0.4	sensitive			0.63	sensitive
ERR1432974_1	7291		ERR1432974	1998	Denmark_LG	Food	Pasta with chicken	I	SL6	CT464	CC6	6	IVb					0.63	sensitive
ERR1433000_1	V518a		ERR1433000	1998	Denmark_LG	Production environment	Environment	I	SL6	low typeability	CC6	6	IVb					0.31	sensitive
DTU2016-377-PRJunkn-Listeria-subsp-15123774_S1_L001_R1_001	15123774		ERS4774079 (SAMEA7006250)	2015	Denmark_L	Food		I	SL6	CT478	CC6	6	IVb					0.31	sensitive
15087326-1_S3_L001_R1_001	15087326-1		ERS4774038 (SAMEA7006209)	2015	Denmark_L	Food		I	SL6	CT478	CC6	6	IVb					0.31	sensitive
17040964-1_S19_L001_R1_001	17040964-01		ERS4774067 (SAMEA7006238)	2017	Denmark_L	Food		I	SL6	CT443	CC6	6	IVb					0.63	sensitive
18010875-02_S36_L001_R1_001	18010875-02		ERS4774065 (SAMEA7006236)	2018	Denmark_L	Food		I	SL6	CT9779	CC6	6	IVb					0.31	sensitive
18012633-01_S37_L001_R1_001	18012633-01		ERS4774072 (SAMEA7006243)	2018	Denmark_L	Food		I	SL6	CT9779	CC6	6	IVb					0.31	sensitive
18012719-01_S38_L001_R1_001	18012719-01		ERS4774071 (SAMEA7006242)	2018	Denmark_L	Food		I	SL6	CT9779	CC6	6	IVb					0.63	sensitive
18013657-03_S42_L001_R1_001	18013657-03		ERS4774063 (SAMEA7006234)	2018	Denmark_L	Food		I	SL6	CT9779	CC6	6	IVb					0.31	sensitive
18051585-02_S3_L001_R1_001	18051585-02		ERS4774064 (SAMEA7006235)	2018	Denmark_L	Food		I	SL6	CT9779	CC6	6	IVb					0.31	sensitive
13-LI00032-0_S13_L001_R1_001	13-LI00032-0		SRS17866374	2013	Germany_BfR	Production environment	Food processing environment	I	SL6	CT443	CC6	6	IVb					2.5	tolerant		+
19-LI00314-0_S43_R1_001	19-LI00314-0		SRS17866384	2019	Germany_BfR	Production environment	Food processing environment	I	SL6	CT12677	CC6	6	IVb					0.63	sensitive
MF6333_S20_L001_R1_001	MF6333		SRR13378839	2015	Norway	Production environment	Meat processing evironment	I	n.d.	n.d.	CC6	6	IVb					0.63	sensitive
MF7748_S21_L001_R1_001	MF7748		SRR13588433	2019	Norway	Production environment	Meat processing environment	I	SL6	CT12675	CC6	6	IVb					0.63	sensitive
DTU_2022_1016149_1_SI_L1823_R1_001	L1823		ERR10612014	2020	Slovenia	Food		I	SL6	CT11975	CC6	6	IVb					0.31	sensitive
DTU_2022_1016182_1_SI_L1927_R1_001	L1927		ERR10549765	2019	Slovenia	Food		I	SL6	CT461	CC6	6	IVb					0.63	sensitive
DTU_2022_1016250_1_SI_L914_R1_001	L914		ERR10549728	2012	Slovenia	Farm environment	Cow feces (farm environment)	I	SL6	CT11979	CC6	6	IVb					0.63	sensitive
DTU_2022_1016252_1_SI_L924_R1_001	L924		ERR10549734	2012	Slovenia	Farm environment	Cow feces (farm environment)	I	SL6	CT11978	CC6	6	IVb					0.63	sensitive
DTU_2022_1015784_1_SI_6091_R1_001	6091		ERR10549652	Unknown	Spain	Food	Cooked breast turkey	I	SL6	CT443	CC6	6	IVb					2.5	tolerant		+
DTU_2022_1015786_1_SI_6094_R1_001	6094		ERR10549640	Unknown	Spain	Food	Cooked breast turkey	I	SL6	CT443	CC6	6	IVb					2.5	tolerant		+
DTU_2022_1015787_1_SI_6095_R1_001	6095		ERR10549637	Unknown	Spain	Food	Cooked ham	I	SL6	CT443	CC6	6	IVb					2.5	tolerant		+
DTU_2022_1015788_1_SI_6097_R1_001	6097		ERR10549651	Unknown	Spain	Food	Cooked ham	I	SL6	CT443	CC6	6	IVb					2.5	tolerant		+
DTU_2022_1015789_1_SI_6098_R1_001	6098		ERR10549639	Unknown	Spain	Food	Cooked ham	I	SL6	CT443	CC6	6	IVb					2.5	tolerant		+
DTU_2022_1015790_1_SI_6099_R1_001	6099		ERR10549667	Unknown	Spain	Food	Cooked ham	I	SL6	CT443	CC6	6	IVb					2.5	tolerant		+
DTU_2022_1015812_1_SI_8278_R1_001	8278		ERR10549702	Unknown	Spain	Food	Sausage	I	SL6	CT443	CC6	6	IVb					2.5	tolerant		+
DTU_2022_1015813_1_SI_8281_R1_001	8281		ERR10549657	Unknown	Spain	Food	Cooked breast turkey	I	SL6	CT443	CC6	6	IVb					2.5	tolerant		+
DTU_2022_1015814_1_SI_8284_R1_001	8284		ERR10549747	Unknown	Spain	Food	Cooked ham	I	SL6	CT443	CC6	6	IVb					2.5	tolerant		+
DTU_2022_1015992_1_SI_N20_0801_R1_001	N20_0801		ERR10612187	2020	Switzerland	Food	Milk product	I	SL6	CT4915	CC6	6	IVb	0.4	sensitive			0.63	sensitive
DTU_2022_1016029_1_SI_N20_2292_R1_001	N20_2292		ERR10612232	2020	Switzerland	Food	Seafood	I	SL6	CT12676	CC6	6	IVb	0.4	sensitive			0.63	sensitive
F12_S49_L001_R1_001	F12		ERR12036861	2021	Austria_AP	Food	fish products	ll	SL7	CT735	CC7	7	IIa	0.4	sensitive			0.63	sensitive
ERR4648192_1	LV0446		ERR4648192	2014	Czech Republic	Food	Dairy product	ll	SL7	low typeability	CC7	7	IIa	0.4	sensitive			0.31	sensitive
DTU_2022_1015399_2_SI_LV0534_R1_001	LV0534		ERR10611997	2015	Czech Republic	Animal	sheep-rectal swab	II	SL7	CT12171	CC7	7	IIa	0.4	sensitive			0.31	sensitive
DTU_2022_1015994_1_SI_N20_0822_R1_001	N20_0822		ERR10612169	2020	Switzerland	Food	Milk product	I	SL6	CT4915	CC6	6	IVb					0.63	sensitive
ERR4648166_1	LV0681		ERR4648166	2016	Czech Republic	Food	Meat product	ll	SL7	CT12714	CC7	7	IIa	0.4	sensitive			0.31	sensitive
DTU_2022_1016021_1_SI_N20_2012_R1_001	N20_2012		ERR10612201	2020	Switzerland	Food	Seafood	I	SL6	CT5306	CC6	6	IVb					0.63	sensitive
S45_TAGGCATG-TTCTAGCT_R1_001	N12-0677	S45	ERR10549642	2012	Switzerland	Food	Meat and meat products	ll	SL7	CT12710	CC7	752	IIa	0.4	sensitive			0.63	sensitive
DTU_2022_1016047_1_SI_N21_0065_R1_001	N21_0065		ERR10612231	2021	Switzerland	Food	Meat	I	SL6	CT5306	CC6	6	IVb					0.63	sensitive
DTU_2022_1016060_1_SI_N21_0465_R1_001	N21_0465		ERR10612276	2021	Switzerland	Food	Poultry	I	SL6	CT5306	CC6	6	IVb					0.31	sensitive
DTU_2022_1016061_1_SI_N21_0475_R1_001	N21_0475		ERR10612256	2021	Switzerland	Food	Meat	I	SL6	CT11973	CC6	6	IVb					0.31	sensitive
SRR14204194_1	Strain 1		SRR14204194	2021	UK	Production environment	WET AREA DRAIN	I	SL6	CT443	CC6	6	IVb					2.5	tolerant		+
DTU_2022_1015345_1_SI_L0928_R1_001	L0928		ERR10109453	2004	USA_SK	Production environment		I	SL6	CT462	CC6	6	IVb			0.08	sensitive	0.63	sensitive
DTU_2022_1016661_1_SI_WRLP530_R1_001	WRLP530		ERR10612241	2019	USA_JK	Production environment	Produce Packing Environment, non-food contact surface	I	SL6	CT9494	CC6	6	IVb			0.16	sensitive	0.63	sensitive
DTU_2022_1016662_1_SI_WRLP533_R1_001	WRLP533		ERR10612275	2019	USA_JK	Production environment	Produce Packing Environment, non-food contact surface	I	SL6	CT9494	CC6	6	IVb			0.16	sensitive	0.63	sensitive
DTU_2022_1015346_1_SI_L0327_R1_001	L0327		ERR10109447	2003	USA_SK	Production environment		I	SL6	CT462	CC6	6	IVb			0.16	sensitive	0.63	sensitive
DTU_2022_1015348_1_SI_L0623_R1_001	L0623		ERR10109449	2004	USA_SK	Production environment		I	SL6	CT462	CC6	6	IVb			0.16	sensitive	0.63	sensitive
DTU_2022_1015347_1_SI_L0720_R1_001	L0720		ERR10109451	2004	USA_SK	Production environment		I	SL6	CT11181	CC6	6	IVb			0.16	sensitive	0.63	sensitive
DTU_2022_1015349_1_SI_L0724_R1_001	L0724		ERR10109452	2004	USA_SK	Production environment		I	SL6	CT462	CC6	6	IVb			0.16	sensitive	0.63	sensitive
DTU_2022_1015319_1_SI_L0929_R1_001	L0929		ERR10109454	2004	USA_SK	Production environment		I	SL6	CT462	CC6	6	IVb			0.16	sensitive	0.63	sensitive
DTU_2022_1015343_1_SI_L0930_R1_001	L0930		ERR10109455	2004	USA_SK	Production environment		I	SL6	CT462	CC6	6	IVb			0.16	sensitive	0.63	sensitive
DTU_2022_1016858_1_SI_SK2710_R1_001	SK2710		ERR10549542	2006	USA_SK	Food	Food, cheese	I	SL639	CT11982	CC639	639	IVb					0.63	sensitive
DTU_2022_1016862_1_SI_SK2747_R1_001	SK2747		ERR10549480	2004	USA_SK	Human	Clinical, blood, IL, USA	I	SL639	CT11981	CC639	639	IVb					0.63	sensitive
DTU_2022_1016874_1_SI_SK3174_R1_001	SK3174		ERR10549459	2008	USA_SK	Human	Clinical, blood, FL, USA	I	SL639	CT11980	CC639	639	IVb					0.63	sensitive
DTU_2022_1015852_1_SI_CDL200_R1_001	CDL200		ERR10549364	Unknown	Unknown	Animal	Animal clinical	III	SL69	CT996	CC69	202	L					0.31	sensitive
DTU_2022_1016714_1_SI_OLM21_R1_001	OLM21		ERR10616671	1937	USA_SK	Animal		III	SL69	CT996	CC69	2949	L					0.31	sensitive
DTU_2022_1016719_1_SI_OLM22_R1_001	OLM22		ERR10549380	1937	USA_SK	Animal	Sheep, New Zealand	III	SL69	CT12003	CC69	202	L					0.63	sensitive
DTU_2022_1016756_1_SI_OLM82_R1_001	OLM82		ERR10549414	1953	USA_SK	Animal	Jena, Germany	III	SL69	CT996	CC69	201	L					0.63	sensitive
DTU2019-2034-PRJ1196-Listeria-monocytogenes-13_R1_001	LIS13		ERR10109361	Unknown	Denmark	Food	Parsley	II	SL7	CT9766	CC7	7	IIa					0.31	sensitive
DTU2019-2038-PRJ1196-Listeria-monocytogenes-17_R1_001	LIS17		ERR10109365	Unknown	Denmark	Food	Sweet corn	II	SL7	CT9768	CC7	2441	IIa					0.31	sensitive
DTU2019-2039-PRJ1196-Listeria-monocytogenes-18_R1_001	LIS18		ERR10109366	Unknown	Denmark	Food	Bulgur	II	SL7	CT1866	CC7	691	IIa					2.5	tolerant		+
DTU2019-2054-PRJ1196-Listeria-monocytogenes-33_R1_001	LIS33		ERR10109380	Unknown	Denmark	Food	cheese	II	SL7	CT720	CC7	12	IIa					0.31	sensitive
DTU2019-2055-PRJ1196-Listeria-monocytogenes-34_R1_001	LIS34		ERR10109381	Unknown	Denmark	Food	cheese	II	SL7	CT720	CC7	12	IIa					0.31	sensitive
DTU_2022_1015911_1_SI_4201_R1_001	4201		ERR10549271	2003	Unknown	Food	Food	II	SL7	CT12168	CC7	7	IIa					0.31	sensitive
DTU_2022_1015912_1_SI_4206_R1_001	4206		ERR10549278	2004	Unknown	Food	Food	II	SL7	CT12167	CC7	7	IIa					0.31	sensitive
S47_TAGGCATG-GCGTAAGA_R1_001	N12-0796	S47	ERR10549635	2012	Switzerland	Food	Meat and meat products	ll	SL7	CT12710	CC7	7	IIa	0.4	sensitive			0.63	sensitive
M06_S8_L001_R1_001	M06		ERR12036867	2019	Austria_AP	Food	meat products	ll	SL8	CT12730	CC8	8	IIa	0.4	sensitive			0.63	sensitive
5369_S18_L001_R1_001	MF5369		SRR3099224	2011	Norway	Production environment	Salmon processing environment	ll	SL8	CT12734	CC8	8	IIa	0.4	sensitive			0.63	sensitive
S25_AGGCAGAA-AAGGCTAT_R1_001	N11-2215	S25	ERR10549558	2011	Switzerland	Food	Milk and milk products	ll	SL16	CT12787	CC8	16	IIa	0.4	sensitive			0.31	sensitive
S34_TCCTGAGC-GAGCCTTA_R1_001	N12-0088	S34	ERR10549630	2012	Switzerland	Food	Seafood	ll	SL8	CT12206	CC8	8	IIa	0.4	sensitive			0.63	sensitive
DTU_2022_1016073_1_SI_N19_0351_R1_001	N19_0351		ERR10612101	2019	Switzerland	Food	Meat	II	SL16	CT12258	CC8	16	IIa	0.4	sensitive			0.63	sensitive
ERR4648224_1	LV0859		ERR4648224	2016	Czech Republic	Food	Dairy product	I	SL87	CT12779	CC87	87	IIb	0.4	sensitive			0.31	sensitive
DTU_2022_1016668_1_SI_2522_R1_001	2522		ERR10611927	2000	Canada	Animal	Goat milk (animal)	II	SL7	CT12183	CC7	7	IIa					0.31	sensitive
DTU_2022_1016679_1_SI_2573_R1_001	2573		ERR10611881	Unknown	Canada	Food	Chop Suey (food)	II	SL7	CT2579	CC7	7	IIa					0.31	sensitive
F09_S38_L001_R1_001	F09		ERR12036858	2019	Austria_AP	Food	fish products	ll	SL9	CT12601	CC9	9	IIc	0.4	sensitive			0.63	sensitive
M05_S37_L001_R1_001	M05		ERR12036866	2019	Austria_AP	Food	meat products	ll	SL9	CT12106	CC9	9	IIc	0.4	sensitive			0.63	sensitive
DTU_2022_1015406_2_SI_LV1318_R1_001	LV1318		ERR10612023	2019	Czech Republic	Food	meat product	II	SL9	CT12100	CC9	580	IIc	0.4	sensitive			0.63	sensitive
MF5639_1	MF5639		SRR11262193	2014	Norway	Production environment	Meat processing evironment	ll	SL9	CT12600	CC9	9	IIc	0.4	sensitive			0.63	sensitive
ERR1432972_1	6895		ERR1432972	1998	Denmark_LG	Food	Ham	II	SL7	CT12715	CC7	7	IIa					0.63	sensitive
DTU_2022_1016689_1_SI_1691_13_R1_001	1691_13		ERR10611887	Unknown	Denmark_LG	Unknown		II	SL7	CT12159	CC7	7	IIa					0.63	sensitive
DTU_2022_1016694_1_SI_1896_13_R1_001	1896_13		ERR10611979	Unknown	Denmark_LG	Unknown		II	SL7	CT12166	CC7	7	IIa					0.63	sensitive
ERR1432965_1	3R110-1		ERR1432965	2003	Denmark_LG	Production environment	Environment	II	SL7	CT12166	CC7	7	IIa					0.63	sensitive
DTU_2022_1016699_1_SI_723_13_R1_001	723_13		ERR10611951	Unknown	Denmark_LG	Unknown		II	SL7	CT12159	CC7	7	IIa					0.31	sensitive
ERR1432992_1	N278-1		ERR1432992	2003	Denmark_LG	Production environment	Environment	II	SL7	CT735	CC7	7	IIa					0.63	sensitive
ERR1432995_1	No37-1		ERR1432995	2003	Denmark_LG	Production environment	Environment	II	SL7	CT735	CC7	7	IIa					0.63	sensitive
14025802-02_S24_L001_R1_001	14025802-02		ERS4774082 (SAMEA7006253)	2014	Denmark_L	Food		II	SL7	CT9767	CC7	7	IIa					0.31	sensitive
DTU_2022_1015425_1_SI_1431_R1_001	1431	EGDe	ERR10549534	1924	Germany	Animal		II	SL7	CT1552	CC7	107	IIa					0.63	sensitive
2011-306_S21_L001_R1_001	2011-306		SRS17866405	2011	Germany_BfR	Production environment	Food processing environment	ll	SL71	CT12797	CC7	7	IIa					0.31	sensitive
DTU_2022_1015473_1_SI_22_R1_001	22		ERR10549877	2018	Italy	Food	HAM	II	SL7	CT12175	CC7	7	IIa					0.63	sensitive
DTU_2022_1015521_1_SI_26_R1_001	26		ERR10549910	2018	Italy	Production environment	ENVIRONMENTAL SPONGE	II	SL7	CT12175	CC7	7	IIa					0.63	sensitive
DTU_2022_1015638_1_SI_MF2161_R1_001	MF2161		ERR10612033	2000	Norway	Production environment	meat processing environment	II	SL7	CT12164	CC7	7	IIa					0.63	sensitive
DTU_2022_1015639_1_SI_MF2163_R1_001	MF2163		ERR10612020	2002	Norway	Production environment	meat processing environment	II	SL7	CT12164	CC7	7	IIa					0.63	sensitive
DTU_2022_1015640_1_SI_MF2164_R1_001	MF2164		ERR10612059	1999	Norway	Production environment	meat processing environment	II	SL7	CT12164	CC7	7	IIa					0.63	sensitive
DTU_2022_1015642_1_SI_MF2166_R1_001	MF2166		ERR10612057	2002	Norway	Production environment	meat processing environment	II	SL7	CT12164	CC7	7	IIa					0.63	sensitive
DTU_2022_1015643_1_SI_MF2167_R1_001	MF2167		ERR10612046	2002	Norway	Production environment	meat processing environment	II	SL7	CT12163	CC7	7	IIa					0.31	sensitive
DTU_2022_1015644_1_SI_MF2168_R1_001	MF2168		ERR10612029	2002	Norway	Production environment	meat processing environment	II	SL7	CT12164	CC7	7	IIa					0.31	sensitive
DTU_2022_1015645_1_SI_MF2169_R1_001	MF2169		ERR10612054	2002	Norway	Production environment	meat processing environment	II	SL7	CT12164	CC7	7	IIa					0.31	sensitive
DTU_2022_1015648_1_SI_MF2172_R1_001	MF2172		ERR10612069	2002	Norway	Production environment	meat processing environment	II	SL7	CT12162	CC7	7	IIa					0.63	sensitive
DTU_2022_1015652_1_SI_MF2186_R1_001	MF2186		ERR10612048	2000	Norway	Production environment	meat processing environment	II	SL7	CT12162	CC7	7	IIa					0.63	sensitive
DTU_2022_1015654_1_SI_MF2188_R1_001	MF2188		ERR10612072	1999	Norway	Production environment	meat processing environment	II	SL7	CT12181	CC7	7	IIa					0.63	sensitive
DTU_2022_1015655_1_SI_MF2189_R1_001	MF2189		ERR10612078	1999	Norway	Production environment	meat processing environment	II	SL7	CT12164	CC7	7	IIa					0.63	sensitive
S22_AGGCAGAA-CCTAGAGT_R1_001	N11-1845	S22	ERR10549554	2011	Switzerland	Food	Milk and milk products	ll	SL36	CT12791	ST36	36	IIa	0.4	sensitive			0.31	sensitive
DTU_2022_1016048_1_SI_N21_0102_R1_001	N21_0102		ERR10612274	2021	Switzerland	Food	Poultry	I	SL1	CT1845	CC1	1	IVb	0.8	tolerant			2.5	tolerant	+
MF4712_S17_L001_R1_001	MF4712		SRR13588282	2012	Norway	Food	Meat during processing	ll	SL7	CT12711	CC7	7	IIa					0.63	sensitive
DTU_2022_1015725_1_SI_F02_R1_001	F02		ERR10611936	2017	Austria_AP	Food	fish products	II	SL121	CT910	CC121	121	IIa	0.8	tolerant			2.5	tolerant				+ (variant 7)
MF5050_S21_L001_R1_001	MF5050		SRR13588166	2013	Norway	Production environment	Salmon processing environment	ll	SL7	CT735	CC7	7	IIa					0.63	sensitive
DTU_2022_1015697_1_SI_MF5995_R1_001	MF5995		ERR10612105	2014	Norway	Production environment	Salmon processing environment	II	SL7	CT12165	CC7	7	IIa					0.63	sensitive
MF6187_S4_L001_R1_001	MF6187		SRR13588158	2011	Norway	Production environment	Meat processing evironment	ll	SL7	CT10200	CC7	7	IIa					0.63	sensitive
MF7586_S24_L001_R1_001	MF7586		SRR13588138	2019	Norway	Production environment	Meat processing evironment	ll	SL7	CT10200	CC7	7	IIa					0.31	sensitive
L1793_1	L1793		ERR10549798	2020	Slovenia	Food	Beefsteak	ll	SL7	CT12712	CC7	7	IIa					0.31	sensitive
DTU_2022_1016192_1_SI_L238_R1_001	L238		ERR10549688	2011	Slovenia	Production environment	Air - abattoir (food-processing environment)	II	SL7	CT12169	CC7	7	IIa					0.31	sensitive
DTU_2022_1016193_1_SI_L246_R1_001	L246		ERR10549739	2011	Slovenia	Production environment	Air - abattoir (food-processing environment)	II	SL7	CT12169	CC7	7	IIa					1.25	tolerant					+
DTU_2022_1016217_1_SI_L399_R1_001	L399		ERR10549681	2010	Slovenia	Food	Frozen vegetables	II	SL7	CT12177	CC7	7	IIa					0.31	sensitive
DTU_2022_1016248_1_SI_L869_R1_001	L869		ERR10549699	2011	Slovenia	Farm environment	Cow feces (farm environment)	II	SL7	CT12173	CC7	511	IIa					0.31	sensitive
F06_S32_L001_R1_001	F06		ERR12036855	2018	Austria_AP	Food	fish products	ll	SL121	CT9546	CC121	121	IIa	0.8	tolerant			2.5	tolerant				+ (variant 7)
F08_S27_L001_R1_001	F08		ERR12036857	2019	Austria_AP	Food	fish products	ll	SL121	CT909	CC121	121	IIa	0.8	tolerant			2.5	tolerant				+ (variant 7)
DTU_2022_1016082_1_SI_N19_1079_R1_001	N19_1079		ERR10612143	2019	Switzerland	Food	Seafood	II	SL7	CT12178	CC7	7	IIa					0.31	sensitive
DTU_2022_1016030_1_SI_N20_2339_R1_001	N20_2339		ERR10612205	2020	Switzerland	Food	Milk product	II	SL7	CT12179	CC7	7	IIa					0.31	sensitive
V07_S4_L001_R1_001	V07		ERR12036882	2019	Austria_AP	Food	vegetables/fruits	ll	SL121	CT12584	CC121	236	IIa	0.8	tolerant			2.5	tolerant				+ (variant 7)
DTU_2022_1016057_1_SI_N21_0326_R1_001	N21_0326		ERR10612266	2021	Switzerland	Food	Poultry	II	SL7	CT12172	CC7	3019	IIa					0.31	sensitive
DTU_2022_1016062_1_SI_N21_0527_R1_001	N21_0527		ERR10612255	2021	Switzerland	Food	Poultry	II	SL7	CT12182	CC7	7	IIa					0.31	sensitive
DTU_2022_1015850_1_SI_CDL197_R1_001	CDL197		ERR10549399	Unknown	Unknown	Animal	Animal clinical	II	SL7	CT1552	CC7	107	IIa					0.31	sensitive
DTU_2022_1015476_1_SI_Lm004_R1_001	Lm004		ERR10549477	1989	USA	Food	CA Raw milk (Aug-85)	II	SL7	CT12161	CC7	7	IIa			0.08	sensitive	0.63	sensitive
DTU_2022_1015478_1_SI_Lm030_R1_001	Lm030		ERR10549441	1989	USA	Food	CA Raw milk	II	SL7	CT12161	CC7	7	IIa			0.08	sensitive	0.63	sensitive
DTU_2022_1015482_1_SI_Lm036_R1_001	Lm036		ERR10549412	1985	USA	Food	CA Raw milk	II	SL7	CT12161	CC7	7	IIa			0.08	sensitive	0.63	sensitive
DTU_2022_1015483_1_SI_Lm037_R1_001	Lm037		ERR10549433	1985	USA	Food	CA Raw milk	II	SL7	CT12161	CC7	7	IIa			0.08	sensitive	0.63	sensitive
DTU_2022_1015484_1_SI_Lm038_R1_001	Lm038		ERR10549440	1985	USA	Food	CA Raw milk	II	SL7	CT12161	CC7	7	IIa			0.08	sensitive	0.63	sensitive
DTU_2022_1015485_1_SI_Lm039_R1_001	Lm039		ERR10549471	1985	USA	Food	CA Raw milk	II	SL7	CT12161	CC7	7	IIa			0.08	sensitive	0.63	sensitive
DTU_2022_1015488_1_SI_Lm042_R1_001	Lm042		ERR10549448	1985	USA	Food	CA Raw milk	II	SL7	CT12161	CC7	7	IIa			0.08	sensitive	0.63	sensitive
DTU_2022_1015494_1_SI_Lm127_R1_001	Lm127		ERR10549487	1994	USA	Food	CA raw milk	II	SL7	CT12161	CC7	7	IIa			0.08	sensitive	0.31	sensitive
DTU_2022_1015475_1_SI_Lm003_R1_001	Lm003		ERR10549469	1989	USA	Food	CA Raw milk (Aug-85)	II	SL7	CT12161	CC7	7	IIa			0.16	sensitive	0.63	sensitive
DTU_2022_1015479_1_SI_Lm031_R1_001	Lm031		ERR10549417	1989	USA	Food	CA Raw milk	II	SL7	CT12161	CC7	7	IIa			0.16	sensitive	0.63	sensitive
DTU_2022_1015480_1_SI_Lm034_R1_001	Lm034		ERR10549452	1985	USA	Food	CA Raw milk	II	SL7	CT12161	CC7	106	IIa			0.16	sensitive	0.63	sensitive
DTU_2022_1015481_1_SI_Lm035_R1_001	Lm035		ERR10549437	1985	USA	Food	CA Raw milk	II	SL7	CT12161	CC7	7	IIa			0.16	sensitive	0.63	sensitive
DTU_2022_1015486_1_SI_Lm040_R1_001	Lm040		ERR10549415	1985	USA	Food	CA Raw milk	II	SL7	CT12161	CC7	7	IIa			0.16	sensitive	0.63	sensitive
DTU_2022_1015487_1_SI_Lm041_R1_001	Lm041		ERR10549450	1985	USA	Food	CA Raw milk	II	SL7	CT12161	CC7	7	IIa			0.16	sensitive	0.63	sensitive
DTU_2022_1016704_1_SI_OLM3_R1_001	OLM3		ERR10616664	1926	USA_SK	Natural environment		II	SL7	CT12180	CC7	158	IIa					0.63	sensitive
DTU_2022_1016728_1_SI_OLM38_R1_001	OLM38		ERR10549405	1938	USA_SK	Animal	Calf, IA, USA	II	SL7	CT12160	CC7	7	IIa					0.63	sensitive
DTU_2022_1016743_1_SI_OLM55_R1_001	OLM55		ERR10549365	1951	USA_SK	Human	Clinical, human	II	SL7	CT12170	CC7	7	IIa					0.63	sensitive
DTU_2022_1016746_1_SI_OLM70_R1_001	OLM70		ERR10549390	1953	USA_SK	Animal	Cow fetus, Israel	II	SL7	CT12158	CC7	7	IIa					0.63	sensitive
DTU_2022_1016755_1_SI_OLM81_R1_001	OLM81		ERR10549443	1954	USA_SK	Unknown	Unknown	II	SL7	CT10936	CC7	98	IIa					0.63	sensitive
DTU_2022_1015328_1_SI_5_MI_39_R1_001	5_MI_39		ERR10109438	2005	USA_SK	Production environment		II	SL7	CT11187	CC7	7	IIa			0.16	sensitive	0.63	sensitive
DTU_2022_1015431_1_SI_6225_R1_001	6225		ERR10549953	2011	Germany	Animal		III	SL70	CT12006	CC70	70	L					0.63	sensitive
DTU_2022_1015433_1_SI_6234_R1_001	6234		ERR10549954	2011	Germany	Animal		III	SL70	CT12006	CC70	70	L					0.63	sensitive
DTU_2022_1015779_1_SI_6084_R1_001	6084		ERR10549690	Unknown	Spain	Food	Chorizo ibérico selección	I	SL737	CT11803	CC736	736	IIb					0.63	sensitive
ERR4648149_1	LV0399		ERR4648149	2014	Czech Republic	Food	Meat product	ll	SL121	CT12586	CC121	121	IIa	0.8	tolerant			2.5	tolerant				+ (variant 7)
MF4804_S21_L001_R1_001	MF4804		SRR13588280	2012	Norway	Production environment	Salmon processing environment	ll	SL121	CT910	CC121	121	IIa	0.8	tolerant			2.5	tolerant				+ (variant 7)
S30_TCCTGAGC-CCTAGAGT_R1_001	N11-2542	S30	ERR10549587	2011	Switzerland	Food	Milk and milk products	ll	SL1413	CT12795	CC739	1413	IIa					0.63	sensitive
DTU_2022_1016848_1_SI_SKB116_R1_001	SKB116		ERR10549467	2014	USA_SK	Animal	Bear isolate, NC	II	SL1362	CT12268	CC787	1362	IIa					0.63	sensitive
DTU_2022_1016849_1_SI_SKB117_R1_001	SKB117		ERR10549466	2014	USA_SK	Animal	Bear isolate, NC	II	SL1362	CT12268	CC787	1362	IIa					0.63	sensitive
DTU2019-2037-PRJ1196-Listeria-monocytogenes-16_R1_001	LIS16		ERR10109364	Unknown	Denmark	Food	Camenbert 50+	II	SL8	CT775	CC8	8	IIa					0.31	sensitive
DTU2019-2061-PRJ1196-Listeria-monocytogenes-40_R1_001	LIS40		ERR10109387	Unknown	Denmark	Food	cheese	II	SL8	CT9786	CC8	8	IIa					0.63	sensitive
MF7035_S11_L001_R1_001	MF7035		SRR13588247	2018	Norway	Food	Salmon processing -raw material	ll	SL121	CT5655	CC121	121	IIa	0.8	tolerant			2.5	tolerant				+ (variant 6)
S8_TAAGGCGA-CTATTAAG_R1_001	LmS1	S8	ERR10549589	2011	Switzerland	Production environment	Food processing environment	ll	SL121	CT12580	CC121	121	IIa	0.8	tolerant			2.5	tolerant				+ (variant 7)
S10_TAAGGCGA-GAGCCTTA_R1_001	N11-1218	S10	ERR10549571	2011	Switzerland	Food	Meat and meat products	ll	SL121	CT12592	CC121	121	IIa	0.8	tolerant			2.5	tolerant				+ (variant 7)
DTU_2022_1016667_1_SI_2355_R1_001	2355		ERR10611854	Unknown	Canada	Production environment	Dairy (environmental)	II	SL8	CT12187	CC8	120	IIa					2.5	tolerant			+
DTU_2022_1016670_1_SI_4715_R1_001	4715		ERR10611931	2007	Canada	Environment (unknown)	Refrigerator door swab from restaurant (environmental)	II	SL8	CT786	CC8	120	IIa					2.5	tolerant			+
DTU-2021-1010549-1-SI-LT1_R1_001	01_7210		ERR10109335	2001	Canada	Food		II	SL8	CT6324	CC8	120	IIa					2.5	tolerant			+
DTU-2021-1010550-1-SI-LT2_R1_001	06_6837		ERR10109336	1997	Canada	Human		II	SL8	CT9712	CC8	120	IIa					2.5	tolerant			+
DTU-2021-1010552-1-SI-LT4_R1_001	08_6040		ERR10109338	2008	Canada	Human		II	SL8	CT786	CC8	292	IIa					2.5	tolerant			+
DTU-2021-1010553-1-SI-LT5_R1_001	08_7376		ERR10109339	2008	Canada	Production environment		II	SL8	CT786	CC8	292	IIa					2.5	tolerant			+
08-5578_S1_L001_R1_001	08_5578		SAMN02603776	2008	Canada_LT	Human	Human clinical	ll	SL8	CT786	CC8	292	IIa					2.5	tolerant			+
SRR5764868_1	LR39-1		SRR5764868	2010	Canada	Food	Food	II	SL8	CT786	CC8	120	IIa			0.63	tolerant	2.5	tolerant			+
S23_AGGCAGAA-GCGTAAGA_R1_001	N11-1905	S23	ERR10612104	2011	Switzerland	Food	Meat and meat products	ll	SL121	CT12585	CC121	121	IIa	0.8	tolerant			2.5	tolerant				+ (variant 7)
S31_TCCTGAGC-GCGTAAGA_R1_001	N11-2543	S31	ERR10549588	2011	Switzerland	Production environment	Food processing environment	ll	SL121	CT12025	CC121	121	IIa	0.8	tolerant			2.5	tolerant				+ (variant 7)
S109_ACTCGCTA-AAGGCTAT_R1_001	N12-0367	S109	ERR10549633	2012	Switzerland	Human	Human	ll	SL121	CT903	CC121	121	IIa	0.8	tolerant			2.5	tolerant				+ (variant 7)
ERR1432967_1	4239		ERR1432967	1998	Denmark_LG	Human	Human clinical, 52y M	II	SL8	CT12188	CC8	8	IIa					0.63	sensitive
ERR1432969_1	4459		ERR1432969	1998	Denmark_LG	Human	Human clinical, 64y F	II	SL8	CT750	CC8	8	IIa					0.31	sensitive
DTU_2022_1016683_1_SI_4470_R1_001	4470		ERR10611899	Unknown	Denmark_LG	Unknown		II	SL8	CT12188	CC8	8	IIa					0.31	sensitive
DTU_2022_1016686_1_SI_1156_13_R1_001	1156_13		ERR10611856	Unknown	Denmark_LG	Unknown		II	SL8	CT12206	CC8	8	IIa					0.63	sensitive
DTU_2022_1016690_1_SI_1705_13_R1_001	1705_13		ERR10611879	Unknown	Denmark_LG	Unknown		II	SL8	CT12203	CC8	8	IIa					0.63	sensitive
17031763_S23_L001_R1_001	17031763		ERS4774042 (SAMEA7006213)	2017	Denmark_L	Food		II	SL8	CT771	CC8	8	IIa					0.63	sensitive
413002151_S18_L001_R1_001	413002151		ERS4774060 (SAMEA7006231)	2013	Denmark_L	Food		II	SL8	CT9785	CC8	8	IIa					0.31	sensitive
14048069-5_S8_L001_R1_001	14048069-05		ERS4774035 (SAMEA7006206)	2014	Denmark_L	Food		II	SL8	CT9784	CC8	8	IIa					0.31	sensitive
17014154-03_S14_L001_R1_001	17014154-03		ERS4774058 (SAMEA7006229)	2017	Denmark_L	Food		II	SL8	CT769	CC8	8	IIa					0.63	sensitive
17050331-4_S35_L001_R1_001	17050331-04		ERS4774039 (SAMEA7006210)	2017	Denmark_L	Food		II	SL8	CT750	CC8	8	IIa					0.31	sensitive
18027196-1_S32_L001_R1_001	18027196-01		ERS4774070 (SAMEA7006241)	2018	Denmark_L	Food		II	SL8	CT9553	CC8	8	IIa					0.31	sensitive
DTU_2022_1015416_1_SI_994_R1_001	994		ERR10549945	2010	Germany	Food		II	SL8	CT12202	CC8	8	IIa					0.63	sensitive
DTU_2022_1015417_1_SI_999_R1_001	999		ERR10549949	2010	Germany	Food		II	SL8	CT12201	CC8	8	IIa					0.63	sensitive
DTU_2022_1015424_1_SI_1429_R1_001	1429		ERR10549996	2016	Germany	Food		II	SL8	CT750	CC8	8	IIa					0.63	sensitive
13-LI00209-0_S20_L001_R1_001	13-LI00209-0		SRS17866393	2013	Germany_BfR	Production environment	Food processing environment	ll	SL8	CT750	CC8	8	IIa					0.63	sensitive
14-LI00141-0_S35_L001_R1_001	14-LI00141-0		SRS17866443	2014	Germany_BfR	Production environment	Food processing environment	ll	SL8	CT12732	CC8	8	IIa					0.63	sensitive
18-LI00545-0_S7_L001_R1_001	18-LI00545-0		SRS17866380	2018	Germany_BfR	Production environment	Food processing environment	ll	SL8	CT750	CC8	8	IIa					0.63	sensitive
20-LI00346-0_S10_R1_001	20-LI00346-0		SRS17866410	2020	Germany_BfR	Production environment	Food processing environment	ll	SL8	CT750	CC8	8	IIa					0.31	sensitive
20-LI00712-0_S21_R1_001	20-LI00712-0		SRS17866429	2020	Germany_BfR	Production environment	Food processing environment	ll	SL8	CT750	CC8	8	IIa					0.31	sensitive
DTU_2022_1015456_1_SI_5_R1_001	5		ERR10549973	2020	Italy	Production environment	ENVIRONMENTAL SPONGE	II	SL8	CT12196	CC8	8	IIa					0.31	sensitive
DTU_2022_1015462_1_SI_11_R1_001	11		ERR10549967	2020	Italy	Food	SALAME	II	SL8	CT12210	CC8	8	IIa					0.31	sensitive
DTU_2022_1015469_1_SI_18_R1_001	18		ERR10549885	2018	Italy	Food	SMOKED FISH	II	SL8	CT4158	CC8	1247	IIa					0.63	sensitive
DTU_2022_1015524_1_SI_29_R1_001	29		ERR10549927	2019	Italy	Production environment	ENVIRONMENTAL SPONGE	II	SL8	CT12192	CC8	8	IIa					0.31	sensitive
DTU_2022_1015531_1_SI_36_R1_001	36		ERR10549917	2018	Italy	Production environment	ENVIRONMENTAL SPONGE	II	SL16	CT2033	CC8	16	IIa					0.63	sensitive
DTU_2022_1015536_1_SI_41_R1_001	41		ERR10549881	2018	Italy	Food	SMOKED FISH	II	SL8	CT4158	CC8	1247	IIa					0.63	sensitive
DTU_2022_1015538_1_SI_43_R1_001	43		ERR10549890	2018	Italy	Food	SMOKED FISH	II	SL8	CT4158	CC8	1247	IIa					0.63	sensitive
DTU_2022_1015540_1_SI_45_R1_001	45		ERR10549829	2014	Italy	Food	SCAMORZA CHEESE	II	SL8	CT12194	CC8	8	IIa					0.63	sensitive
DTU_2022_1015601_1_SI_106_R1_001	106		ERR10549897	2015	Italy	Food	SALAME	II	SL8	CT750	CC8	8	IIa					0.31	sensitive
DTU_2022_1015616_1_SI_121_R1_001	121		ERR10611859	2016	Italy	Food	SMOKED FISH	II	SL8	CT12206	CC8	8	IIa					0.31	sensitive
DTU_2022_1015618_1_SI_123_R1_001	123		ERR10611860	2016	Italy	Food	SMOKED FISH	II	SL8	CT12206	CC8	8	IIa					0.31	sensitive
DTU_2022_1015637_1_SI_MF2160_R1_001	MF2160		ERR10612015	2002	Norway	Production environment	meat processing environment	II	SL8	CT750	CC8	8	IIa					0.63	sensitive
DTU_2022_1015646_1_SI_MF2170_R1_001	MF2170		ERR10612041	2002	Norway	Production environment	meat processing environment	II	SL8	CT750	CC8	8	IIa					0.31	sensitive
S42_GGACTCCT-GAGCCTTA_R1_001	N12-0494	S42	ERR10549600	2012	Switzerland	Food	Meat and meat products	ll	SL121	CT12025	CC121	121	IIa	0.8	tolerant			2.5	tolerant				+ (variant 7)
S61_CGAGGCTG-TCGACTAG_R1_001	N12-2118	S61	ERR10549584	2012	Switzerland	Food	Meat and meat products	ll	SL121	CT4881	CC121	121	IIa	0.8	tolerant			2.5	tolerant				+ (variant 7)
DTU_2022_1015662_1_SI_MF4244_R1_001	MF4244		ERR10612058	2001	Norway	Production environment	salmon processing environment	II	SL8	CT750	CC8	8	IIa					0.31	sensitive
S63_CGAGGCTG-CCTAGAGT_R1_001	N12-2229	S63	ERR10549649	2012	Switzerland	Food	RTE Food	ll	SL121	CT893	CC121	121	IIa	0.8	tolerant			2.5	tolerant				+ (variant 7)
DTU_2022_1015672_1_SI_MF4302_R1_001	MF4302		ERR10612093	2001	Norway	Production environment	salmon processing environment	II	SL8	CT750	CC8	8	IIa					0.31	sensitive
DTU_2022_1015675_1_SI_MF4330_R1_001	MF4330		ERR10612045	2001	Norway	Production environment	salmon processing environment	II	SL8	CT750	CC8	8	IIa					0.31	sensitive
DTU_2022_1015678_1_SI_MF4351_R1_001	MF4351		ERR10612096	2001	Norway	Production environment	salmon processing environment	II	SL8	CT750	CC8	8	IIa					0.63	sensitive
DTU_2022_1016064_1_SI_N13_0255_R1_001	N13-0255		ERR10612116	2013	Switzerland	Food	Milk / Milk product	II	SL121	CT12025	CC121	121	IIa	0.8	tolerant			2.5	tolerant				+ (variant 7)
DTU_2022_1015693_1_SI_MF5465_R1_001	MF5465		ERR10612095	2014	Norway	Production environment	salmon processing environment	II	SL8	CT12189	CC8	8	IIa					0.63	sensitive
MF7375_S1_L001_R1_001	MF7375		SRR13588306	2017	Norway	Production environment	Salmon processing environment	ll	SL8	CT750	CC8	8	IIa					0.63	sensitive
MF7456_S23_L001_R1_001	MF7456		SRR13588139	2019	Norway	Production environment	Meat processing evironment	ll	SL8	CT12735	CC8	8	IIa					0.63	sensitive
MF7665_S7_L001_R1_001	MF7665		SRR13588124	2019	Norway	Production environment	Meat processing evironment	ll	SL8	CT750	CC8	8	IIa					0.31	sensitive
DTU_2022_1015891_1_SI_LmRo12_R1_001	LmRo12		ERR10549807	2013	Romania	Food	Lard	II	SL8	CT12208	CC8	8	IIa					0.31	sensitive
DTU_2022_1015884_1_SI_LmRo2_R1_001	LmRo2		ERR10549811	2012	Romania	Food	Marinated fish	II	SL8	CT9311	CC8	8	IIa					0.31	sensitive
L1630_1	L1630		ERR10549843	2019	Slovenia	Food	RTE meat	ll	SL8	CT750	CC8	8	IIa					0.31	sensitive
DTU_2022_1016146_1_SI_L168_R1_001	L168		ERR10612012	2010	Slovenia	Food		II	SL8	CT12205	CC8	8	IIa					0.31	sensitive
L1778_1	L1778		ERR10549944	2020	Slovenia	Food	RTE meat	ll	SL8	CT750	CC8	8	IIa					0.31	sensitive
DTU_2022_1016150_1_SI_L1841_R1_001	L1841		ERR10611982	2020	Slovenia	Food		II	SL8	CT12193	CC8	8	IIa					0.63	sensitive
DTU_2022_1016152_1_SI_L1851_R1_001	L1851		ERR10612019	2020	Slovenia	Food		II	SL8	CT750	CC8	8	IIa					0.63	sensitive
DTU_2022_1016155_1_SI_L1862_R1_001	L1862		ERR10611996	2020	Slovenia	Food		II	SL8	CT750	CC8	8	IIa					0.31	sensitive
DTU_2022_1016168_1_SI_L1913_R1_001	L1913		ERR10549772	2019	Slovenia	Production environment		II	SL8	CT750	CC8	8	IIa					0.31	sensitive
DTU_2022_1016170_1_SI_L1915_R1_001	L1915		ERR10549773	2019	Slovenia	Food		II	SL8	CT12212	CC8	8	IIa					0.31	sensitive
DTU_2022_1016173_1_SI_L1918_R1_001	L1918		ERR10549793	2019	Slovenia	Food		II	SL8	CT12212	CC8	8	IIa					0.31	sensitive
DTU_2022_1016183_1_SI_L1928_R1_001	L1928		ERR10549809	2020	Slovenia	Food		II	SL8	CT750	CC8	8	IIa					0.31	sensitive
DTU_2022_1016188_1_SI_L1933_R1_001	L1933		ERR10549817	2020	Slovenia	Food		II	SL8	CT750	CC8	8	IIa					0.31	sensitive
DTU_2022_1016189_1_SI_L1934_R1_001	L1934		ERR10549824	2020	Slovenia	Food		II	SL8	CT750	CC8	8	IIa					0.31	sensitive
DTU_2022_1016190_1_SI_L1935_R1_001	L1935		ERR10549787	2020	Slovenia	Food		II	SL8	CT750	CC8	8	IIa					0.63	sensitive
L236_R1	L236		ERR10549741	2011	Slovenia	Food	Salmon	ll	SL8	CT10363	CC8	8	IIa					0.31	sensitive
DTU_2022_1016197_1_SI_L264_R1_001	L264		ERR10549682	2011	Slovenia	Food	Salmon	II	SL8	CT10372	CC8	8	IIa					0.31	sensitive
DTU_2022_1016229_1_SI_L537_R1_001	L537		ERR10549680	2007	Slovenia	Natural environment	Surface water - river (natural environment)	II	SL8	CT750	CC8	8	IIa					0.31	sensitive
DTU_2022_1015750_1_SI_6045_R1_001	6045		ERR10611973	Unknown	Spain	Food	Iberian Chorizo	II	SL16	CT4291	CC8	16	IIa					0.63	sensitive
DTU_2022_1015754_1_SI_6052_R1_001	6052		ERR10611911	Unknown	Spain	Production environment	Conveyor belt	II	SL8	CT750	CC8	8	IIa					2.5	tolerant				+ (variant 8)
DTU_2022_1015760_1_SI_6061_R1_001	6061		ERR10611916	Unknown	Spain	Food	Longaniza de Aragón	II	SL8	CT750	CC8	8	IIa					0.31	sensitive
DTU_2022_1015761_1_SI_6062_R1_001	6062		ERR10611933	Unknown	Spain	Food	Fresh Chorizo	II	SL8	CT10371	CC8	8	IIa					0.31	sensitive
DTU_2022_1015762_1_SI_6063_R1_001	6063		ERR10611939	Unknown	Spain	Food	Chistorra	II	SL8	CT10371	CC8	8	IIa					0.31	sensitive
DTU_2022_1015766_1_SI_6067_R1_001	6067		ERR10611959	Unknown	Spain	Production environment	Table	II	SL8	CT750	CC8	8	IIa					0.31	sensitive
DTU_2022_1015776_1_SI_6080_R1_001	6080		ERR10618401	Unknown	Spain	Production environment	Table	II	SL8	CT12190	CC8	8	IIa					0.31	sensitive
DTU_2022_1015777_1_SI_6082_R1_001	6082		ERR10549659	Unknown	Spain	Food	Iberian Chorizo	II	SL16	CT4291	CC8	16	IIa					0.31	sensitive
DTU_2022_1015781_1_SI_6086_R1_001	6086		ERR10549660	Unknown	Spain	Food	Cooked ham	II	SL8	CT750	CC8	8	IIa					0.31	sensitive
DTU_2022_1015782_1_SI_6087_R1_001	6087		ERR10549662	Unknown	Spain	Food	Cooked ham	II	SL8	CT750	CC8	8	IIa					0.31	sensitive
DTU_2022_1015783_1_SI_6089_R1_001	6089		ERR10549670	Unknown	Spain	Food	Cooked ham	II	SL8	CT750	CC8	8	IIa					0.31	sensitive
DTU_2022_1015785_1_SI_6092_R1_001	6092		ERR10549694	Unknown	Spain	Food	Cooked ham	II	SL8	CT12191	CC8	8	IIa					0.31	sensitive
DTU_2022_1015793_1_SI_6103_R1_001	6103		ERR10549658	Unknown	Spain	Food	Longaniza semiseca	II	SL8	CT10371	CC8	8	IIa					0.31	sensitive
DTU_2022_1015796_1_SI_6106_R1_001	6106		ERR10549647	Unknown	Spain	Food	Longaniza de Aragón	II	SL8	CT12207	CC8	8	IIa					0.31	sensitive
DTU_2022_1015804_1_SI_8236_R1_001	8236		ERR10549687	Unknown	Spain	Food	Iberian Chorizo	II	SL8	CT12211	CC8	8	IIa					0.63	sensitive
S102_ATCTCAGG-TTATGCGA_R1_001	N13-0119	S102	ERR10549590	2013	Switzerland	Human	Human	ll	SL121	CT893	CC121	121	IIa	0.8	tolerant			2.5	tolerant				+ (variant 7)
S74_AAGAGGCA-CTATTAAG_R1_001	N13-0288	S74	ERR10549656	2013	Switzerland	Food	Meat and meat products	ll	SL121	CT12021	CC121	28	IIa	0.8	tolerant			2.5	tolerant				+ (variant 7)
S75_AAGAGGCA-AAGGCTAT_R1_001	N13-0369	S75	ERR10549721	2013	Switzerland	Food	Meat and meat products	ll	SL121	CT12025	CC121	121	IIa	0.8	tolerant			2.5	tolerant				+ (variant 7)
DTU_2022_1016074_1_SI_N19_0368_R1_001	N19_0368		ERR10612129	2019	Switzerland	Food	Poultry	II	SL121	CT12066	CC121	121	IIa	0.8	tolerant			2.5	tolerant				+ (variant 6)
DTU_2022_1016078_1_SI_N19_0701_R1_001	N19_0701		ERR10612115	2019	Switzerland	Food	Poultry	II	SL121	CT12022	CC121	121	IIa	0.8	tolerant			2.5	tolerant				+ (variant 7)
DTU_2022_1016110_1_SI_N19_3069_R1_001	N19_3069		ERR10612191	2019	Switzerland	Food	Meat	II	SL8	CT12195	CC8	8	IIa					0.31	sensitive
DTU_2022_1016036_1_SI_N20_2513_R1_001	N20_2513		ERR10612259	2020	Switzerland	Food	Meat	II	SL8	CT12198	CC8	8	IIa					0.63	sensitive
DTU_2022_1015971_1_SI_5859_R1_001	5859		ERR10549982	2011	Austria	Food	Food	II	SL8	CT12199	CC8	1462	IIa					0.31	sensitive
DTU_2022_1015972_1_SI_5891_R1_001	5891		ERR10549980	2011	Austria	Food	Food	II	SL8	CT12199	CC8	1462	IIa					0.31	sensitive
DTU_2022_1015922_1_SI_7000_R1_001	7000		ERR10549316	2013	Unknown	Food	Food	II	SL8	CT12197	CC8	8	IIa					0.31	sensitive
DTU_2022_1015925_1_SI_7021_R1_001	7021		ERR10549289	2013	Unknown	Food	Production environment	II	SL8	CT750	CC8	8	IIa					0.31	sensitive
DTU_2022_1015947_1_SI_7623_R1_001	7623		ERR10549315	2014	Unknown	Food	Food	II	SL16	CT12259	CC8	16	IIa					0.31	sensitive
DTU_2022_1015950_1_SI_7755_R1_001	7755		ERR10549272	2015	Unknown	Production environment	Production environment	II	SL8	CT12200	CC8	1462	IIa					0.31	sensitive
DTU_2022_1015953_1_SI_7992_R1_001	7992		ERR10549324	2016	Unknown	Production environment	Natural environment	II	SL8	CT12200	CC8	1462	IIa					0.31	sensitive
DTU_2022_1015955_1_SI_8110_R1_001	8110		ERR10549317	2016	Unknown	Food	Food	II	SL8	CT12200	CC8	1462	IIa					0.31	sensitive
DTU_2022_1015977_1_SI_45_2_1_R1_001	45_2_1		ERR10550013	2015	Austria	Production environment	Production environment	II	SL8	CT12209	CC8	8	IIa					0.31	sensitive
DTU_2022_1015878_1_SI_R479a_R1_001	R479a		ERR10549358	Unknown	Unknown	Food	smoked salmon	II	SL8	CT750	CC8	8	IIa					0.31	sensitive
DTU_2022_1015879_1_SI_W33_R1_001	W33		ERR10549360	Unknown	Unknown	Production environment	swab	II	SL8	CT12204	CC8	8	IIa					0.31	sensitive
DTU_2022_1015321_1_SI_L1508a_R1_001	L1508a		ERR10109459	2005	USA_SK	Production environment		II	SL8	CT11188	CC8	551	IIa			0.16	sensitive	0.63	sensitive
DTU_2022_1016855_1_SI_SKB100_R1_001	SKB100		ERR10549460	2014	USA_SK	Animal	Bear isolate, NC	II	SL838	CT12282	CC838	838	IIc					0.31	sensitive
V03_S46_L001_R1_001	V03		ERR12036878	2018	Austria_AP	Food	vegetables/fruits	I	SL87	CT58	CC87	87	IIb					0.31	sensitive
DTU_2022_1016051_1_SI_N21_0201_R1_001	N21_0201		ERR10612264	2021	Switzerland	Food	Meat	II	SL121	CT12020	CC121	121	IIa	0.8	tolerant			2.5	tolerant				+ (variant 7)
S35_TCCTGAGC-TTATGCGA_R1_001	N12-0275	S35	ERR10549632	2012	Switzerland	Food	Milk and milk products	ll	SL92	CT12766	CC14	1414	IIa	0.8	tolerant			0.31	sensitive
DTU_2022_1015771_1_SI_6074_R1_001	6074		ERR10612018	Unknown	Spain	Food	Cinta lomo ibérico de bellota	I	SL87	CT11961	CC87	87	IIb					0.63	sensitive
DTU_2022_1015803_1_SI_8234_R1_001	8234		ERR10549669	Unknown	Spain	Food	Iberian Chorizo	I	SL87	CT11960	CC87	87	IIb					0.63	sensitive
DTU_2022_1015996_1_SI_N20_0846_R1_001	N20_0846		ERR10612207	2020	Switzerland	Food	Poultry	II	SL398	CT12213	CC19	398	IIa	0.8	tolerant			2.5	tolerant					+
F05_S20_L001_R1_001	F05		ERR12036854	2018	Austria_AP	Food	fish products	I	SL2	CT12737	CC2	2	IVb	0.8	tolerant			2.5	tolerant				+ (variant 4)
DTU_2022_1015295_2_SI_90a1_R1_001	90a1		ERR10109443	2003	USA_SK	Production environment		I	SL87	CT11317	CC87	87	IIb			0.16	sensitive	0.63	sensitive
DTU2019-2031-PRJ1196-Listeria-monocytogenes-10_R1_001	LIS10		ERR10109358	Unknown	Denmark	Food	cheese	I	SL88	CT9792	CC88	88	IIb					0.31	sensitive
DTU2019-2063-PRJ1196-Listeria-monocytogenes-42_R1_001	LIS42		ERR10109389	Unknown	Denmark	Food	cheese	I	SL88	CT9791	CC88	88	IIb					0.31	sensitive
DTU2019-2064-PRJ1196-Listeria-monocytogenes-43_R1_001	LIS43		ERR10109390	Unknown	Denmark	Food	cheese	I	SL88	CT9792	CC88	88	IIb					0.63	sensitive
DTU2019-2065-PRJ1196-Listeria-monocytogenes-44_R1_001	LIS44		ERR10109391	Unknown	Denmark	Food	cheese	I	SL88	CT9791	CC88	88	IIb					0.31	sensitive
DTU2019-2066-PRJ1196-Listeria-monocytogenes-45_R1_001	LIS45		ERR10109392	Unknown	Denmark	Food	cheese	I	SL88	CT9791	CC88	88	IIb					0.31	sensitive
DTU2019-2067-PRJ1196-Listeria-monocytogenes-46_R1_001	LIS46		ERR10109393	Unknown	Denmark	Food	cheese	I	SL88	CT9791	CC88	88	IIb					0.63	sensitive
DTU2019-2068-PRJ1196-Listeria-monocytogenes-47_R1_001	LIS47		ERR10109394	Unknown	Denmark	Food	cheese	I	SL88	CT9791	CC88	88	IIb					0.63	sensitive
DTU2019-2069-PRJ1196-Listeria-monocytogenes-48_R1_001	LIS48		ERR10109395	Unknown	Denmark	Food	cheese	I	SL88	CT9792	CC88	88	IIb					0.31	sensitive
DTU_2022_1015692_1_SI_MF5464_R1_001	MF5464		ERR10612066	2014	Norway	Production environment	salmon processing environment	I	SL296	CT56	CC88	296	IIb					2.5	tolerant	+
MF7151_S14_L001_R1_001	MF7151		SRR13588363	2018	Norway	Production environment	Salmon processing environment	I	SL296	CT56	CC88	296	IIb					2.5	tolerant	+
MF7854_S9_L001_R1_001	MF7854		SRR13378860	2019	Norway	Food	Salmon processing -raw material	I	SL296	CT56	CC88	296	IIb					2.5	tolerant	+
DTU_2022_1015569_2_SI_74_R1_001	74		ERR10611983	2014	Italy	Food	PECORINO CHEESE	II	SL89	CT12226	CC89	391	IIa					0.63	sensitive
DTU_2022_1015312_2_SI_143a2_R1_001	143a2		ERR10109402	2004	USA_SK	Production environment		II	SL89	CT11176	CC89	391	IIa			0.63	tolerant	2.5	tolerant	+
DTU_2022_1015334_1_SI_158a3_R1_001	158a3		ERR10109404	2004	USA_SK	Production environment		II	SL89	CT11179	CC89	391	IIa			0.63	tolerant	2.5	tolerant	+
DTU_2022_1015342_1_SI_179b1_R1_001	179b1		ERR10109405	2004	USA_SK	Production environment		II	SL89	CT11176	CC89	391	IIa			0.63	tolerant	2.5	tolerant	+
DTU_2022_1015314_1_SI_180A_R1_001	180A		ERR10109406	2004	USA_SK	Production environment		II	SL89	CT11177	CC89	391	IIa			0.63	tolerant	2.5	tolerant	+
DTU_2022_1015310_1_SI_236a1_R1_001	236a1		ERR10109415	2004	USA_SK	Production environment		II	SL89	CT11178	CC89	391	IIa			0.63	tolerant	2.5	tolerant	+
DTU_2022_1015296_1_SI_268a4_R1_001	268a4		ERR10109420	2004	USA_SK	Production environment		II	SL89	CT11180	CC89	391	IIa			0.63	tolerant	2.5	tolerant	+
DTU_2022_1015305_1_SI_18_a4_R1_001	18_4a		ERR10109408	2003	USA_SK	Production environment		II	SL89	CT11176	CC89	391	IIa			0.16	sensitive	0.63	sensitive
DTU_2022_1015325_1_SI_268b2_R1_001	268b2		ERR10109423	2004	USA_SK	Production environment		II	SL89	CT11176	CC89	391	IIa			0.16	sensitive	0.63	sensitive
DTU2019-2040-PRJ1196-Listeria-monocytogenes-19_R1_001	LIS19		ERR10109367	Unknown	Denmark	Food	Pasta salad with bacon	II	SL9	CT617	CC9	9	IIc					2.5	tolerant		+
DTU2019-2056-PRJ1196-Listeria-monocytogenes-35_R1_001	LIS35		ERR10109382	Unknown	Denmark	Food	cheese	II	SL9	CT9775	CC9	9	IIc					0.31	sensitive
DTU_2022_1015907_1_SI_3493_R1_001	3493		ERR10549276	2001	Unknown	Food	Food	II	SL9	CT12074	CC9	9	IIc					0.31	sensitive
DTU_2022_1015821_1_SI_5087_R1_001	5087		ERR10550005	1987	Austria	Animal		II	SL9	CT10868	CC9	9	IIc					0.31	sensitive
DTU_2022_1015822_1_SI_5088_R1_001	5088		ERR10549972	1987	Austria	Food	Food	II	SL9	CT12290	CC9	9	IIc					0.31	sensitive
DTU_2022_1016882_1_SI_LV0157_R1_001	LV0157		ERR10549983	2014	Czech Republic	Food	vegetables	I	SL2	CT11947	CC2	2	IVb	0.8	tolerant			2.5	tolerant					+
S9_TAAGGCGA-AAGGCTAT_R1_001	LmS9	S9	ERR10549562	2011	Switzerland	Production environment	Food processing environment	ll	SL204	CT638	CC204	204	IIa	0.8	tolerant			2.5	tolerant	+
DTU_2022_1015869_1_SI_CDL74_R1_001	CDL74		ERR10549998	Unknown	Belgium	Food	Food	II	SL9	CT596	CC9	9	IIc					2.5	tolerant				+ (variant 9)
SRR5764952_1	FE7-1		SRR5764952	2009	Canada	Production environment	Fish Processing Environment	ll	SL9	CT1032	CC9	9	IIc			0.63	tolerant	2.5	tolerant	+
DTU_2022_1016071_1_SI_N19_0309_R1_001	N19_0309		ERR10612133	2019	Switzerland	Food	Poultry	II	SL204	CT12240	CC204	204	IIa	0.8	tolerant			2.5	tolerant	+
DTU_2022_1016697_1_SI_2370_13_R1_001	2370_13		ERR10611902	Unknown	Denmark_LG	Unknown		II	SL9	CT597	CC9	9	IIc					0.31	sensitive
DTU_2022_1016703_1_SI_La28_R1_001	La28		ERR10549988	Unknown	Denmark_LG	Unknown		II	SL9	CT9775	CC9	9	IIc					0.31	sensitive
15085723_S16_L001_R1_001	15085723		ERS4774077 (SAMEA7006248)	2015	Denmark_L	Food		II	SL9	CT9774	CC9	9	IIc					0.63	sensitive
15088511_S7_L001_R1_001	15088511		ERS4774030 (SAMEA7006201)	2015	Denmark_L	Food		II	SL9	CT9776	CC9	9	IIc					0.31	sensitive
17054043_S41_L001_R1_001	17054043		ERS4774055 (SAMEA7006226)	2017	Denmark_L	Food		II	SL9	CT8410	CC9	9	IIc					0.31	sensitive
413002239_S10_L001_R1_001	413002239		ERS4774050 (SAMEA7006221)	2013	Denmark_L	Food		II	SL9	CT9773	CC9	9	IIc					0.31	sensitive
413007484_S11_L001_R1_001	413007484		ERS4774059 (SAMEA7006230)	2013	Denmark_L	Food		II	SL9	CT9543	CC9	9	IIc					0.31	sensitive
14020708-01_S19_L001_R1_001	14020708-01		ERS4774051 (SAMEA7006222)	2014	Denmark_L	Food		II	SL9	CT9777	CC9	580	IIc					0.31	sensitive
14037235-3_S16_L001_R1_001	14037235-03		ERS4774052 (SAMEA7006223)	2014	Denmark_L	Food		II	SL9	CT9543	CC9	9	IIc					0.31	sensitive
15087373-4_S5_L001_R1_001	15087373-4		ERS4774032 (SAMEA7006203)	2015	Denmark_L	Food		II	SL9	CT9776	CC9	9	IIc					0.31	sensitive
18030019-05_S35_L001_R1_001	18030019-05		ERS4774057 (SAMEA7006228)	2018	Denmark_L	Food		II	SL9	CT9778	CC9	9	IIc					0.31	sensitive
DTU_2022_1015426_1_SI_1433_R1_001	1433		ERR10550008	2016	Germany	Human		II	SL9	CT630	CC9	122	IIc					0.31	sensitive
DTU_2022_1015825_1_SI_5095_R1_001	5095		ERR10549968	1986	Germany	Food	Food	II	SL9	CT12081	CC9	478						0.63	sensitive
DTU_2022_1015826_1_SI_5096_R1_001	5096		ERR10549997	1986	Germany	Food	Food	II	SL9	CT12082	CC9	9	IIc					0.63	sensitive
13-LI00077-0_S15_L001_R1_001	13-LI00077-0		SRS17866370	2013	Germany_BfR	Production environment	Food processing environment	ll	SL9	CT2003	CC9	9	IIc					0.63	sensitive
14-LI00255-0_S14_L001_R1_001	14-LI00255-0		SRS17866372	2014	Germany_BfR	Production environment	Food processing environment	ll	SL9	CT9897	CC9	9	IIc					0.31	sensitive
14-LI00327-0_S8_L001_R1_001	14-LI00327-0		SRS17866379	2014	Germany_BfR	Production environment	Food processing environment	ll	SL9	CT9897	CC9	9	IIc					0.31	sensitive
18-LI01016-0_S27_L001_R1_001	18-LI01016-0		SRS17866383	2018	Germany_BfR	Production environment	Food processing environment	ll	SL9	CT4331	CC9	9	IIc					0.63	sensitive
19-LI00047-0_S17_L001_R1_001	19-LI00047-0		SRS17866385	2019	Germany_BfR	Production environment	Food processing environment	ll	SL9	CT12600	CC9	9	IIc					0.63	sensitive
19-LI01466-0_S68_R1_001	19-LI01466-0		SRS17866398	2019	Germany_BfR	Production environment	Food processing environment	ll	SL9	CT2003	CC9	9	IIc					0.31	sensitive
20-LI00706-0_S15_R1_001	20-LI00706-0		SRS17866422	2020	Germany_BfR	Production environment	Food processing environment	ll	SL9	CT12100	CC9	580	IIb					0.63	sensitive
20-LI01272-0_S15_L001_R1_001	20-LI01272-0		SRS17866433	2020	Germany_BfR	Production environment	Food processing environment	ll	SL9	CT5176	CC9	9	IIa					0.63	sensitive
DTU_2022_1015472_1_SI_21_R1_001	21		ERR10549920	2019	Italy	Food	MINCED MEAT	II	SL9	CT1824	CC9	9	IIc					0.31	sensitive
DTU_2022_1015525_1_SI_30_R1_001	30		ERR10549904	2019	Italy	Food	HAM	II	SL9	CT12088	CC9	9	IIc					2.5	tolerant				+ (variant 9)
DTU_2022_1015526_1_SI_31_R1_001	31		ERR10549925	2019	Italy	Food	SMOKED FISH	II	SL9	CT1024	CC9	9	IIa					2.5	tolerant				+ (variant 9)
DTU_2022_1015529_1_SI_34_R1_001	34		ERR10549935	2019	Italy	Food	MINCED MEAT	II	SL9	CT12098	CC9	580	IIc					0.31	sensitive
DTU_2022_1015537_1_SI_42_R1_001	42		ERR10549908	2018	Italy	Production environment	ENVIRONMENTAL SPONGE	II	SL9	CT3341	CC9	9	IIc					0.63	sensitive
DTU_2022_1015562_1_SI_67_R1_001	67		ERR10549826	2014	Italy	Food	SALAME	II	SL9	CT4645	CC9	9	IIc					0.63	sensitive
DTU_2022_1015563_1_SI_68_R1_001	68		ERR10549859	2014	Italy	Food	SALAME	II	SL9	CT4645	CC9	9	IIc					0.63	sensitive
DTU_2022_1015564_1_SI_69_R1_001	69		ERR10549834	2014	Italy	Food	SALAME	II	SL9	CT4645	CC9	9	IIc					0.31	sensitive
DTU_2022_1015565_1_SI_70_R1_001	70		ERR10549823	2014	Italy	Food	SALAME	II	SL9	CT4645	CC9	9	IIc					0.63	sensitive
DTU_2022_1015566_1_SI_71_R1_001	71		ERR10549854	2014	Italy	Food	SALAME	II	SL9	CT4645	CC9	9	IIc					0.63	sensitive
DTU_2022_1015571_1_SI_76_R1_001	76		ERR10549846	2014	Italy	Food	SALAME	II	SL9	CT3612	CC9	9	IIc					0.63	sensitive
DTU_2022_1015572_1_SI_77_R1_001	77		ERR10549870	2014	Italy	Food	SALAME	II	SL9	CT1824	CC9	9	IIc					0.31	sensitive
DTU_2022_1015579_1_SI_84_R1_001	84		ERR10549831	2014	Italy	Food	SALSICCIA (DRIED SAUSAGE)	II	SL9	CT1048	CC9	9	IIc					2.5	tolerant	+
DTU_2022_1015582_1_SI_87_R1_001	87		ERR10549872	2014	Italy	Food	SALSICCIA (DRIED SAUSAGE)	II	SL9	CT2038	CC9	9	IIc					0.31	sensitive
DTU_2022_1015587_1_SI_92_R1_001	92		ERR10549911	2015	Italy	Food	SALSICCIA (DRIED SAUSAGE)	II	SL9	CT1506	CC9	9	IIc					0.31	sensitive
DTU_2022_1015590_1_SI_95_R1_001	95		ERR10549863	2014	Italy	Food	SALAME	II	SL9	CT4645	CC9	9	IIc					0.31	sensitive
DTU_2022_1015594_1_SI_99_R1_001	99		ERR10549889	2017	Italy	Food	COPPA	II	SL9	CT3341	CC9	9	IIc					0.31	sensitive
DTU_2022_1015605_2_SI_110_R1_001	110		ERR10611880	2015	Italy	Food	SALAME	II	SL9	CT4645	CC9	9	IIc					0.31	sensitive
DTU_2022_1015606_1_SI_111_R1_001	111		ERR10549902	2017	Italy	Food	SALSICCIA (DRIED SAUSAGE)	II	SL9	CT2038	CC9	9	IIc					0.31	sensitive
DTU_2022_1015608_1_SI_113_R1_001	113		ERR10549899	2017	Italy	Food	MINCED MEAT	II	SL9	CT12099	CC9	580	IIc					0.31	sensitive
DTU_2022_1015609_1_SI_114_R1_001	114		ERR10611862	2017	Italy	Food	SALAMELLE (SALAME)	II	SL9	CT3438	CC9	9	IIc					0.31	sensitive
DTU_2022_1015612_1_SI_117_R1_001	117		ERR10611868	2017	Italy	Food	SALAME	II	SL9	CT1824	CC9	9	IIc					0.31	sensitive
DTU_2022_1015613_1_SI_118_R1_001	118		ERR10611855	2019	Italy	Food	SALAME	II	SL9	CT12080	CC9	9	IIc					2.5	tolerant	+
DTU_2022_1015614_1_SI_119_R1_001	119		ERR10611863	2019	Italy	Food	SALSICCIA (DRIED SAUSAGE)	II	SL9	CT1048	CC9	9	IIc					2.5	tolerant	+
DTU_2022_1015615_1_SI_120_R1_001	120		ERR10611888	2019	Italy	Food	SALAME	II	SL9	CT1028	CC9	9	IIc					0.31	sensitive
DTU_2022_1015621_1_SI_126_R1_001	126		ERR10611894	2018	Italy	Production environment	ENVIRONMENTAL SPONGE	II	SL9	CT12102	CC9	9	IIc					2.5	tolerant	+
DTU_2022_1015623_1_SI_128_R1_001	128		ERR10611864	2019	Italy	Food	COPPA	II	SL9	CT2038	CC9	9	IIc					0.31	sensitive
DTU_2022_1015627_1_SI_132_R1_001	132		ERR10611912	2019	Italy	Food	COOKED COD	II	SL9	CT1824	CC9	9	IIc					0.31	sensitive
DTU_2022_1015453_1_SI_2_R1_001	2_ITA		ERR10549977	2020	Italy	Food	PANCETTA	II	SL9	CT12097	CC9	9	IIc					0.63	sensitive
DTU_2022_1015635_1_SI_MF2158_R1_001	MF2158		ERR10612089	2002	Norway	Production environment	meat processing environment	II	SL9	CT1024	CC9	9	IIc					2.5	tolerant				+ (variant 9)
DTU_2022_1015649_1_SI_MF2173_R1_001	MF2173		ERR10612060	2002	Norway	Production environment	meat processing environment	II	SL9	CT1024	CC9	9	IIc					2.5	tolerant				+ (variant 9)
DTU_2022_1015650_1_SI_MF2176_R1_001	MF2176		ERR10612049	1998	Norway	Production environment	meat processing environment	II	SL9	CT1024	CC9	9	IIc					2.5	tolerant				+ (variant 9)
DTU_2022_1015651_1_SI_MF2185_R1_001	MF2185		ERR10612064	2002	Norway	Production environment	meat processing environment	II	SL9	CT12083	CC9	9	IIc					0.63	sensitive
MF4545_1	MF4545		SRR11262042	2012	Norway	Production environment	Meat processing environment	ll	SL9	CT1024	CC9	9	IIc					2.5	tolerant				+ (variant 9)
DTU_2022_1016008_1_SI_N20_1224_R1_001	N20_1224		ERR10612208	2020	Switzerland	Food	Seafood	II	SL204	CT12239	CC204	204	IIa	0.8	tolerant			2.5	tolerant	+
MF4624_1	MF4624		SRR11262176	2012	Norway	Production environment	Meat processing environment	ll	SL9	CT12606	CC9	9	IIc					2.5	tolerant	+
MF4626_1	MF4626		SRR11262174	2012	Norway	Production environment	Meat processing environment	ll	SL9	CT12607	CC9	9	IIc					0.31	sensitive
MF4697_1	MF4697		SRR11262213	2012	Norway	Production environment	Meat processing environment	ll	SL9	CT12605	CC9	9	IIc					2.5	tolerant	+
DTU_2022_1016041_1_SI_N20_2698_R1_001	N20_2698		ERR10612253	2020	Switzerland	Food	Seafood	II	SL204	CT10071	CC204	204	IIa	0.8	tolerant			2.5	tolerant	+
V08_S4_L001_R1_001	V08		ERR12036883	2019	Austria_AP	Food	vegetables/fruits	ll	SL21	CT12607	CC21	21	IIa	0.8	tolerant			0.31	sensitive
MF6172_1	MF6172		SRR11262038	2012	Norway	Production environment	Meat processing evironment	ll	SL9	CT12606	CC9	9	IIc					2.5	tolerant	+
MF6207_1	MF6207		SRR11262017	2013	Norway	Production environment	Meat processing evironment	ll	SL9	CT12607	CC9	9	IIc					0.63	sensitive
MF6316_1	MF6316		SRR11262109	2014	Norway	Production environment	Meat processing evironment	ll	SL9	CT1024	CC9	9	IIc					2.5	tolerant				+ (variant 9)
MF6338_1	MF6338		SRR11262097	2015	Norway	Production environment	Meat processing evironment	ll	SL9	CT1032	CC9	9	IIc					0.31	sensitive
MF6339_1	MF6339		SRR11262095	2015	Norway	Production environment	Meat processing evironment	ll	SL9	CT1032	CC9	9	IIc					2.5	tolerant	+
DTU_2022_1015710_1_SI_MF7402_R1_001	MF7402		ERR10612088	2018	Norway	Production environment	Salmon processing environment	II	SL9	CT1024	CC9	9	IIc					1.25	tolerant				+ (variant 9)
DTU_2022_1015711_1_SI_MF7405_R1_001	MF7405		ERR10612080	2018	Norway	Production environment	Salmon processing environment	II	SL9	CT1024	CC9	9						2.5	tolerant				+ (variant 9)
DTU_2022_1015713_1_SI_MF7412_R1_001	MF7412		ERR10612121	2018	Norway	Production environment	Salmon processing environment	II	SL9	CT1024	CC9	9	IIc					2.5	tolerant				+ (variant 9)
DTU_2022_1015716_1_SI_MF7627_R1_001	MF7627		ERR10612122	2019	Norway	Production environment	Salmon processing environment	II	SL9	CT1024	CC9	9	IIc					2.5	tolerant				+ (variant 9)
DTU_2022_1015717_1_SI_MF7628_R1_001	MF7628		ERR10612111	2019	Norway	Production environment	Salmon processing environment	II	SL9	CT1024	CC9	9	IIc					2.5	tolerant				+ (variant 9)
DTU_2022_1015718_1_SI_MF7631_R1_001	MF7631		ERR10612141	2019	Norway	Production environment	Meat processing environment	II	SL9	CT1024	CC9	9	IIc					2.5	tolerant				+ (variant 9)
DTU_2022_1015719_1_SI_MF7632_R1_001	MF7632		ERR10612120	2019	Norway	Production environment	Meat processing environment	II	SL9	CT1024	CC9	9	IIc					1.25	tolerant				+ (variant 9)
DTU_2022_1015721_1_SI_MF7638_R1_001	MF7638		ERR10612114	2019	Norway	Production environment	Meat processing environment	II	SL9	CT1024	CC9	9	IIc					2.5	tolerant				+ (variant 9)
L1517_1	L1517		ERR10549815	2018	Slovenia	Food	RTE meat	ll	SL9	CT12603	CC9	9	IIc					0.31	sensitive
L1643_1	L1643		ERR10549776	2019	Slovenia	Food	Baccala (codfish)	ll	SL9	CT12598	CC9	9	IIc					0.31	sensitive
L1783a_1	L1783a		ERR10550018	2020	Slovenia	Food	Beefsteak	ll	SL9	CT12602	CC9	9	IIc					0.63	sensitive
DTU_2022_1016174_1_SI_L1919_R1_001	L1919		ERR10549810	2019	Slovenia	Food		II	SL9	CT12106	CC9	9	IIc					0.63	sensitive
DTU_2022_1016181_1_SI_L1926_R1_001	L1926		ERR10549762	2019	Slovenia	Food		II	SL9	CT12106	CC9	9	IIc					0.63	sensitive
DTU_2022_1016184_1_SI_L1929_R1_001	L1929		ERR10549799	2020	Slovenia	Food		II	SL9	CT1032	CC9	9	IIc					2.5	tolerant	+
DTU_2022_1016185_1_SI_L1930_R1_001	L1930		ERR10549794	2020	Slovenia	Food		II	SL9	CT1032	CC9	9	IIc					2.5	tolerant	+
DTU_2022_1016201_1_SI_L287_R1_001	L287		ERR10549705	2011	Slovenia	Food	Raw spiced beef meat (RTE)	II	SL9	CT12089	CC9	9	IIc					0.31	sensitive
DTU_2022_1016213_1_SI_L394_R1_001	L394		ERR10549677	2010	Slovenia	Food	Fresh fruit	II	SL9	CT12084	CC9	9	IIc					0.31	sensitive
DTU_2022_1016233_1_SI_L599_R1_001	L599		ERR10549733	2013	Slovenia	Food	Chicken meat	II	SL9	CT12086	CC9	9	IIc					2.5	tolerant				+ (variant 6)
DTU_2022_1015726_1_SI_6019_R1_001	6019		ERR10616662	Unknown	Spain	Food	Dry-cured ham. 7 months curing	II	SL9	CT4846	CC9	9	IIc					0.31	sensitive
DTU_2022_1015742_1_SI_6037_R1_001	6037		ERR10611901	Unknown	Spain	Production environment	Articulated Conveyor belt 3	II	SL9	CT12095	CC9	9						2.5	tolerant					+
DTU_2022_1015763_1_SI_6064_R1_001	6064		ERR10611958	Unknown	Spain	Food	Chorizo cular extra	II	SL9	CT12087	CC9	9	IIc					0.31	sensitive
DTU_2022_1015768_1_SI_6070_R1_001	6070		ERR10611938	Unknown	Spain	Production environment	kneading machine	II	SL9	CT12087	CC9	9	IIc					0.31	sensitive
DTU_2022_1015769_1_SI_6071_R1_001	6071		ERR10611972	Unknown	Spain	Production environment	Table	II	SL9	CT3438	CC9	9	IIc					0.31	sensitive
DTU_2022_1015770_1_SI_6072_R1_001	6072		ERR10612003	Unknown	Spain	Production environment	Cart	II	SL9	CT12087	CC9	9	IIc					0.31	sensitive
DTU_2022_1015773_1_SI_6076_R1_001	6076		ERR10611967	Unknown	Spain	Production environment	Lomo Container	II	SL9	CT12075	CC9	9	IIc					0.63	sensitive
DTU_2022_1015774_1_SI_6077_R1_001	6077		ERR10611946	Unknown	Spain	Production environment	Meat mincer Entry	II	SL9	CT12087	CC9	9	IIc					0.31	sensitive
DTU_2022_1015805_1_SI_8239_R1_001	8239		ERR10549676	Unknown	Spain	Production environment	Conveyor belt	II	SL9	CT4976	CC9	9	IIc					0.63	sensitive
DTU_2022_1015809_1_SI_8267_R1_001	8267		ERR10549679	Unknown	Spain	Food	Lomo embuchado rojo extra	II	SL9	CT12087	CC9	9	IIc					0.63	sensitive
DTU_2022_1015815_1_SI_8289_R1_001	8289		ERR10549684	Unknown	Spain	Food	Lomo Sajonia ( Super premium)	II	SL9	CT12076	CC9	9	IIc					0.63	sensitive
DTU_2022_1016114_1_SI_N195_R1_001	N195		ERR10612125	2014	Switzerland	Food	meat	II	SL31	CT12149	CC31	31	IIa	0.8	tolerant			1.25	tolerant		+
S81_GTAGAGGA-CCTAGAGT_R1_001	N11-1547	S81	ERR10549560	2011	Switzerland	Human	Human	ll	SL403	CT5352	CC403	403	IIa	0.8	tolerant			2.5	tolerant		+
DTU_2022_1016072_1_SI_N19_0345_R1_001	N19_0345		ERR10612128	2019	Switzerland	Food	Seafood	II	SL9	CT2492	CC9	9						2.5	tolerant				+ (variant 9)
DTU_2022_1016076_1_SI_N19_0486_R1_001	N19_0486		ERR10612137	2019	Switzerland	Food	Meat	II	SL9	CT12093	CC9	9	IIc					0.31	sensitive
S101_ATCTCAGG-GAGCCTTA_R1_001	N13-0094	S101	ERR10549591	2013	Switzerland	Human	Human	ll	SL403	CT5352	CC403	403	IIa	0.8	tolerant			2.5	tolerant		+
S116_GGAGCTAC-CTATTAAG_R1_001	LmS2	S116	ERR10549575	2011	Switzerland	Production environment	Food processing environment	I	SL5	CT4115	CC5	5	IIb	0.8	tolerant			2.5	tolerant	+
DTU_2022_1016088_1_SI_N19_1748_R1_001	N19_1748		ERR10612156	2019	Switzerland	Food	Seafood	II	SL9	CT1824	CC9	9	IIc					0.31	sensitive
S98_ATCTCAGG-GCGTAAGA_R1_001	N12-2082	S98	ERR10549650	2012	Switzerland	Human	Human	ll	SL8	CT750	CC8	8	IIa	0.8	tolerant			2.5	tolerant		+
DTU_2022_1016106_1_SI_N19_2997_R1_001	N19_2997		ERR10612139	2019	Switzerland	Food	Meat	II	SL9	CT12079	CC9	9	IIc					2.5	tolerant	+
DTU_2022_1016113_1_SI_N19_3097_R1_001	N19_3097		ERR10612198	2019	Switzerland	Food	Seafood	II	SL9	CT1824	CC9	9	IIc					0.31	sensitive
DTU_2022_1016115_1_SI_N20_0094_R1_001	N20_0094		ERR10612167	2020	Switzerland	Food	Seafood	II	SL9	CT1824	CC9	9	IIc					0.63	sensitive
DTU_2022_1016120_1_SI_N20_0187_R1_001	N20_0187		ERR10612177	2020	Switzerland	Food	Seafood	II	SL9	CT1824	CC9	9	IIc					0.63	sensitive
DTU_2022_1016121_1_SI_N20_0268_R1_001	N20_0268		ERR10612155	2020	Switzerland	Food	Seafood	II	SL9	CT1824	CC9	9	IIc					0.63	sensitive
ERR4648277_1	LV0993		ERR4648277	2017	Czech Republic	Food	Delicatessen	I	SL87	CT6262	CC87	2103	IIb	0.8	tolerant			0.31	sensitive
S1_TCGACGTC-CTAAGCCT_R1_001	Lm217	S1	ERR10549576	2000	Switzerland	Food	Meat and meat products	ll	SL9	CT1024	CC9	9	IIc	0.8	tolerant			2.5	tolerant				+ (variant 9)
DTU_2022_1015982_1_SI_N20_0558_R1_001	N20_0558		ERR10612193	2020	Switzerland	Food	Poultry	II	SL9	CT12101	CC9	9	IIc					2.5	tolerant				+ (variant 4)
DTU_2022_1015985_1_SI_N20_0634_R1_001	N20_0634		ERR10612210	2020	Switzerland	Food	Seafood	II	SL9	CT1032	CC9	1031	IIc					2.5	tolerant	+
DTU_2022_1015988_1_SI_N20_0715_R1_001	N20_0715		ERR10612165	2020	Switzerland	Food	Seafood	II	SL9	CT1032	CC9	1031	IIa					2.5	tolerant	+
DTU_2022_1015990_1_SI_N20_0796_R1_001	N20_0796		ERR10612215	2020	Switzerland	Food	Seafood	II	SL9	CT1032	CC9	1031	IIc					2.5	tolerant	+
DTU_2022_1015995_1_SI_N20_0843_R1_001	N20_0843		ERR10612196	2020	Switzerland	Food	Seafood	II	SL9	CT1032	CC9	1031	IIc					2.5	tolerant	+
S135_CGGAGCCT-TTATGCGA_R1_001	Lm25/9	S135	ERR10549646	2002	Switzerland	Food	Meat and meat products	ll	SL9	CT1024	CC9	9	IIc	0.8	tolerant			2.5	tolerant				+ (variant 9)
DTU_2022_1015997_1_SI_N20_0858_R1_001	N20_0858		ERR10612199	2020	Switzerland	Food	Poultry	II	SL9	CT12101	CC9	9	IIc					2.5	tolerant				+ (variant 4)
DTU_2022_1016000_1_SI_N20_0921_R1_001	N20_0921		ERR10612174	2020	Switzerland	Food	Seafood	II	SL9	CT1032	CC9	1031	IIc					0.31	sensitive
DTU_2022_1016001_1_SI_N20_0944_R1_001	N20_0944		ERR10612176	2020	Switzerland	Food	Seafood	II	SL9	CT1032	CC9	1031	IIc					0.31	sensitive
S137_TACGCTGC-TCGACTAG_R1_001	Lm760	S137	ERR10549540	2001	Switzerland	Food	Meat and meat products	ll	SL9	CT594	CC9	9	IIc	0.8	tolerant			2.5	tolerant				+ (variant 9)
S141_TACGCTGC-CTATTAAG_R1_001	N12-0644	S141	ERR10549663	2012	Switzerland	Food	Meat and meat products	ll	SL9	CT1043	CC9	9	IIc	0.8	tolerant			2.5	tolerant	+
S147_ATGCGCAG-CCTAGAGT_R1_001	N12-2271	S147	ERR10549594	2012	Switzerland	Food	Meat and meat products	ll	SL9	CT1043	CC9	9	IIc	0.8	tolerant			2.5	tolerant	+
DTU_2022_1016013_1_SI_N20_1590_R1_001	N20_1590		ERR10612220	2020	Switzerland	Food	Meat	II	SL9	CT12104	CC9	9	IIc					0.31	sensitive
DTU_2022_1016022_1_SI_N20_2057_R1_001	N20_2057		ERR10612203	2020	Switzerland	Food	Meat	II	SL9	CT12101	CC9	9	IIc					2.5	tolerant				+ (variant 4)
DTU_2022_1016023_1_SI_N20_2102_R1_001	N20_2102		ERR10612257	2020	Switzerland	Food	Poultry	II	SL9	CT1032	CC9	9	IIc					2.5	tolerant	+
DTU_2022_1016027_1_SI_N20_2202_R1_001	N20_2202		ERR10612227	2020	Switzerland	Food	Milk product	II	SL9	CT12101	CC9	9	IIc					2.5	tolerant				+ (variant 4)
DTU_2022_1016127_1_SI_N20_0527_R1_001	N20_0527		ERR10612222	2020	Switzerland	Food	Poultry	II	SL9	CT12101	CC9	9	IIc	0.8	tolerant			2.5	tolerant				+ (variant 4)
DTU_2022_1016038_1_SI_N20_2611_R1_001	N20_2611		ERR10612214	2020	Switzerland	Food	Meat	II	SL9	CT11985	CC9	3020	IIc					0.63	sensitive
DTU_2022_1016035_1_SI_N20_2490_R1_001	N20_2490		ERR10612209	2020	Switzerland	Food	Poultry	II	SL9	CT12101	CC9	9	IIc	0.8	tolerant			2.5	tolerant				+ (variant 4)
DTU_2022_1016050_1_SI_N21_0165_R1_001	N21_0165		ERR10612258	2021	Switzerland	Food	Meat	II	SL9	CT12101	CC9	9	IIc	0.8	tolerant			2.5	tolerant				+ (variant 4)
F04_S42_L001_R1_001	F04		ERR12036853	2017	Austria_AP	Food	fish products	ll	SL121	CT903	CC121	121	IIa	1.6	tolerant			2.5	tolerant				+ (variant 7)
DTU_2022_1015407_2_SI_LV1388_R1_001	LV1388		ERR10612025	2020	Czech Republic	Food	meat product	II	SL121	CT917	CC121	121	IIa	1.6	tolerant			2.5	tolerant				+ (variant 7)
F01_S35_L001_R1_001	F01		ERR12036851	2016	Austria_AP	Food	fish products	ll	SL204	CT2846	CC204	204	IIa	1.6	tolerant			2.5	tolerant	+
SRR13153599_1	Strain 3		SRR13153599	2020	UK	Production environment	INSIDE OF PIERCING MACHINE	ll	SL9	CT12608	CC9	9	IIc					2.5	tolerant		+
DTU_2022_1015921_2_SI_6978_R1_001	6978		ERR10616650	2013	Unknown	Food	Food	II	SL9	CT12078	CC9	9	IIc					2.5	tolerant	+
DTU_2022_1015924_1_SI_7020_R1_001	7020		ERR10549291	2013	Unknown	Natural environment	Food	II	SL9	CT1043	CC9	9						2.5	tolerant	+
DTU_2022_1015929_1_SI_7044_R1_001	7044		ERR10549285	2014	Unknown	Production environment	Food	II	SL9	CT1032	CC9	9	IIc					2.5	tolerant	+
DTU_2022_1015934_1_SI_7226_R1_001	7226		ERR10549290	2014	Unknown	Food	Production environment	II	SL9	CT12096	CC9	9	IIc					0.31	sensitive
DTU_2022_1015938_1_SI_7411_R1_001	7411		ERR10549304	2014	Unknown	Food	Food	II	SL9	CT12092	CC9	9	IIc					0.31	sensitive
DTU_2022_1015944_1_SI_7595_R1_001	7595		ERR10549313	2015	Unknown	Production environment	Food	II	SL9	CT1032	CC9	9	IIc					2.5	tolerant	+
DTU_2022_1015844_1_SI_CDL170_R1_001	CDL170		ERR10549308	Unknown	Unknown	Food	Food	II	SL9	CT2494	CC9	9	IIc					0.31	sensitive
DTU_2022_1015845_1_SI_CDL171_R1_001	CDL171		ERR10549339	Unknown	Unknown	Production environment	Production environment	II	SL9	CT2494	CC9	9						0.31	sensitive
DTU_2022_1015846_1_SI_CDL172_R1_001	CDL172		ERR10549341	Unknown	Unknown	Food	Food	II	SL9	CT2494	CC9	9	IIc					0.31	sensitive
DTU_2022_1015855_1_SI_CDL252_R1_001	CDL252		ERR10549344	Unknown	Unknown	Food	Food	II	SL9	CT630	CC9	122	IIc					0.31	sensitive
DTU_2022_1015864_1_SI_CDL73_R1_001	CDL73		ERR10549325	Unknown	Unknown	Food	Food	II	SL9	CT4162	CC9	9	IIc					0.31	sensitive
DTU_2022_1015865_1_SI_CDL75_R1_001	CDL75		ERR10549351	Unknown	Unknown	Food	Food	II	SL9	CT12077	CC9	9	IIc					0.31	sensitive
DTU_2022_1015866_1_SI_CDL76_R1_001	CDL76		ERR10549331	Unknown	Unknown	Food	Food	II	SL9	CT12085	CC9	9	IIc					2.5	tolerant	+
DTU_2022_1015508_2_SI_Lm270_R1_001	Lm270		ERR10616661	1994	USA	Food	Ground beef	II	SL9	CT12289	CC9	9	IIc			0.08	sensitive	0.63	sensitive
DTU_2022_1015513_1_SI_Lm307_R1_001	Lm307		ERR10549569	1994	USA	Food	pork sausage	II	SL9	CT12288	CC9	9	IIc			0.63	tolerant	2.5	tolerant					+
DTU_2022_1015517_1_SI_Lm341_R1_001	Lm341		ERR10549493	1994	USA	Food	pork sausage	II	SL9	CT12287	CC9	9	IIc			0.63	tolerant	2.5	tolerant					+
DTU_2022_1015515_1_SI_Lm327_R1_001	Lm327		ERR10549488	1994	USA	Food	Ground beef	II	SL9	CT12287	CC9	9	IIc			0.16	sensitive	2.5	tolerant					+
DTU_2022_1016710_1_SI_OLM13_R1_001	OLM13		ERR10616665	1933	USA_SK	Human		II	SL9	CT11136	CC9	478	IIc					0.63	sensitive
DTU_2022_1016776_1_SI_OLM137_R1_001	OLM137		ERR10549464	1960	USA_SK	Animal	Cow, Nova Scotia, CA	II	SL9	CT12109	CC9	35						0.63	sensitive
DTU_2022_1016720_1_SI_OLM25_R1_001	OLM25		ERR10549369	1938	USA_SK	Human	Clinical, human, Scotland	II	SL9	CT630	CC9	122						0.63	sensitive
DTU_2022_1016725_1_SI_OLM31_R1_001	OLM31		ERR10549411	1939	USA_SK	Human	Clinical, human, Scotland	II	SL9	CT12091	CC9	9	IIc					0.63	sensitive
DTU_2022_1016730_1_SI_OLM41_R1_001	OLM41		ERR10549397	1949	USA_SK	Animal	Canary, Alberta, CA	II	SL9	CT12107	CC9	9	IIc					0.63	sensitive
DTU_2022_1016751_1_SI_OLM76_R1_001	OLM76		ERR10549383	1952	USA_SK	Human	Clinical, human	II	SL9	CT12073	CC9	9	IIc					0.63	sensitive
DTU_2022_1016860_1_SI_SK2025_R1_001	SK2025		ERR10549475	2002	USA_SK	Food	Food sandwich with egg, sausage, cheese	II	SL9	CT12105	CC9	9						0.63	sensitive
DTU_2022_1016861_1_SI_SK2709_R1_001	SK2709		ERR10549492	2005	USA_SK	Food	Food guacamole	II	SL9	CT1032	CC9	9						2.5	tolerant	+
DTU_2022_1016869_1_SI_SK2902_R1_001	SK2902		ERR10549482	2008	USA_SK	Human	Clinical; male, Mecklenburg	II	SL9	CT2490	CC9	2972	IIc					2.5	tolerant	+
DTU_2022_1016866_1_SI_SK2906_R1_001	SK2906		ERR10549489	2008	USA_SK	Human	Clinical; female, Wake County	II	SL9	CT10306	CC9	9	IIc					0.63	sensitive
DTU_2022_1016859_1_SI_SK3095_R1_001	SK3095		ERR10549486	2001	USA_SK	Food	Chicken meat strips-cooked, NJ, USA	II	SL9	CT12103	CC9	9	IIc					2.5	tolerant	+
DTU_2022_1016856_1_SI_SK3096_R1_001	SK3096		ERR10549476	2001	USA_SK	Food	Smoked Boneless Turkey Breast, HI, USA	II	SL9	CT12108	CC9	9						2.5	tolerant	+
DTU_2022_1015329_1_SI_8_MI_12_R1_001	8_MI_12		ERR10109442	2005	USA_SK	Production environment		II	SL9	CT1032	CC9	9	IIa			0.16	sensitive	0.63	sensitive
DTU_2022_1016841_1_SI_SKB398_R1_001	SKB398		SRR22336613	2016	USA_SK	Animal	Bear isolate, NC	II	SL912	CT12145	CC912	1383						0.63	sensitive
DTU_2022_1016842_1_SI_SKB429_R1_001	SKB429		SRR22336611	2016	USA_SK	Animal	Bear isolate, NC	II	SL912	CT12146	CC912	912						0.63	sensitive
DTU_2022_1016797_1_SI_SKWL337_R1_001	SKWL337		SRS15801915	2018	USA_SK	Natural environment	Rocky Branch Creek	II	SL912	CT12144	CC912	912						0.63	sensitive
DTU_2022_1016807_1_SI_SKWL356_R1_001	SKWL356		ERR10549545	2018	USA_SK	Natural environment	Rocky Branch Creek	II	SL935	CT12283	CC935	935	IIa					0.63	sensitive
DTU_2022_1016833_1_SI_JJ22_R1_001	JJ22		ERR10616646	2021	USA_SK	Natural environment	Marsh Creek	I	SL1046	CT11989	ST1046	1046	L					0.63	sensitive
DTU_2022_1016830_1_SI_JJ31_R1_001	JJ31		ERR10616643	2021	USA_SK	Natural environment	Marsh Creek	I	SL1046	CT11989	ST1046	1046	L					0.63	sensitive
DTU_2022_1016867_1_SI_SK3199_R1_001	SK3199		ERR10549501	2010	USA_SK	Human	Clinical, infant CSF, Ashe, Jefferson, NC, USA	II	SL1062	CT12270	ST1062	1062	IIa					0.63	sensitive
DTU_2022_1016222_1_SI_L441_R1_001	L441		ERR10549737	2012	Slovenia	Farm environment	Manure (farm environment)	II	SL1110	CT12272	ST1110	1110	IIa					0.31	sensitive
DTU_2022_1016727_1_SI_OLM37_R1_001	OLM37		ERR10549367	1937	USA_SK	Animal	Sheep, IA, USA	III	SL1263	CT12009	ST1263	1263	L					0.63	sensitive
DTU_2022_1016834_1_SI_A2_R1_001	A2		ERR10616672	1999	USA_SK	Natural environment		III	SL1264	CT12005	ST1264	1264	L					0.63	sensitive
DTU_2022_1016835_1_SI_B2_R1_001	B2		ERR10616657	1999	USA_SK	Natural environment		III	SL1264	CT12005	ST1264	1264	L					0.63	sensitive
DTU_2022_1016844_1_SI_SKB102_R1_001	SKB102		SRR22362546	2014	USA_SK	Animal	Bear isolate	II	SL1365	CT12273	ST1365	1365						0.63	sensitive
L1598_1	L1598		ERR10549841	2019	Slovenia	Food	RTE meat	I	SL1460	CT12796	ST1460	1460	IIb					0.31	sensitive
DTU_2022_1016819_1_SI_SKWL386_R1_001	SKWL386		SRS15801917	2018	USA_SK	Natural environment	Rocky Branch Creek	II	SL1492	CT12267	ST1492	1492	IIb					0.63	sensitive
DTU_2022_1016820_1_SI_SKWL388_R1_001	SKWL388		SRS15801918	2018	USA_SK	Natural environment	Rocky Branch Creek	II	SL1492	CT12267	ST1492	1492	IIb					0.63	sensitive
DTU_2022_1016794_1_SI_SKWL159_R1_001	SKWL159		SRS15801913	2016	USA_SK	Natural environment	Rocky Branch Creek	II	SL1494	CT12262	ST1494	1494	IIb					0.31	sensitive
DTU_2022_1016798_1_SI_SKWL347_R1_001	SKWL347		SRS15801916	2018	USA_SK	Natural environment	Rocky Branch Creek	II	SL1494	CT12261	ST1494	1494	IIb					0.31	sensitive
DTU_2022_1016823_1_SI_SKWL431_R1_001	SKWL431		SRS15801919	2019	USA_SK	Natural environment	Rocky Branch Creek	II	SL1494	CT12261	ST1494	1494	IIb					0.63	sensitive
L1174_R1	L1174		ERR10549781	2017	Slovenia	Animal	Sheep brain (neurolisteriosis)	ll	SL10446	CT12794	ST184	184	IIc					0.31	sensitive
L1184_R1	L1184		ERR10549813	2017	Slovenia	Animal	Goat brain (neurolisteriosis)	ll	SL10446	CT12793	ST184	184	IIc					0.31	sensitive
DTU_2022_1016153_1_SI_L1852_R1_001	L1852		ERR10612050	2020	Slovenia	Food		I	SL2342	CT11990	ST2342	2342	IIb					0.63	sensitive
DTU_2022_1015923_1_SI_7001_R1_001	7001		ERR10549314	2013	Unknown	Food	Food	I	SL2348	CT11995	ST2348	2348	IIb					0.63	sensitive
DTU_2022_1016739_1_SI_OLM62_R1_001	OLM62		ERR10549389	1953	USA_SK	Animal	Cow, Ontario, CA	III	SL2971	CT11687	ST2971	2971	L					0.31	sensitive
DTU_2022_1016852_1_SI_SKB58_R1_001	SKB58		ERR10549536	2014	USA_SK	Animal	Bear isolate, GA	I	SL2973	CT11690	ST2973	2973	IIb					0.63	sensitive
DTU_2022_1016854_1_SI_SKB59_R1_001	SKB59		ERR10549479	2014	USA_SK	Animal	Bear isolate, NC	I	SL2973	CT11690	ST2973	2973	IIb					0.63	sensitive
S92_GCTCATGA-AAGGCTAT_R1_001	N12-0935	S92	ERR10549643	2012	Switzerland	Human	Human	ll	SL403	CT5352	CC403	403	IIa	1.6	tolerant			2.5	tolerant		+
S59_CTCTCTAC-GAGCCTTA_R1_001	N12-1667	S59	ERR10549634	2012	Switzerland	Production environment	Food processing environment	ll	SL403	CT5352	CC403	403	IIa	1.6	tolerant			2.5	tolerant					+
DTU-2021-1010555-1-SI-LT7_R1_001	CP5 2_1		ERR10109341	2012	Canada	Natural environment		II	SL368	CT9719	ST368	368	IIa					0.31	sensitive
DTU-2021-1010556-1-SI-LT8_R1_001	CP5 2_2		ERR10109342	2012	Canada	Natural environment		II	SL368	CT9719	ST368	368	IIa					0.31	sensitive
DTU-2021-1010559-1-SI-LT11_R1_001	MM 4_17_5		ERR10109345	2012	Canada_LT	Natural environment		II	SL368	CT9719	ST368	368	IIa					0.31	sensitive
DTU_2022_1015610_1_SI_115_R1_001	115		ERR10611876	2017	Italy	Production environment	PREPARAZIONI ALIMENTARI MISTE E PREPARAZIONI GASTRONOMICHE	I	SL560	CT3660	ST560	560	IIb					0.31	sensitive
MF7680_S3_L001_R1_001	MF7680		SRR13588333	2016	Norway	Production environment	Meat processing evironment	I	SL5	CT12617	CC5	5	IIb	1.6	tolerant			2.5	tolerant	+
DTU_2022_1015492_1_SI_Lm114_R1_001	Lm114		ERR10549465	1994	USA	Animal	udder	I	SL581	CT11994	ST581	581	IIb			0.16	sensitive	0.63	sensitive
DTU_2022_1015477_1_SI_Lm026_R1_001	Lm026		ERR10549456	1989	USA	Food	raw milk	II	SL585	CT12281	ST585	585	IIa			0.08	sensitive	0.63	sensitive
DTU_2022_1016876_1_SI_SK3150_R1_001	SK3150		ERR10549478	2007	USA_SK	Human	Clinical uterus tissue, FL, USA	II	SL780	CT12248	ST789	789	IIc					0.63	sensitive
DTU_2022_1016845_1_SI_SKB107_R1_001	SKB107		ERR10549463	2014	USA_SK	Animal	Bear isolate, NC	II	SL780	CT12249	ST789	789	IIc					0.63	sensitive

## Sheet: Table S2
Strain ID	Isolation source	PCR serogroup	Clonal complex	Lineage	AUC control	AUC treatment	Percentage change in area under the curve (∆PAUC)
LIS02	Food	IIb	CC3	I	38.1047	29.6962	22.0668	sensitive	2SD above
LIS04	Food	IIb	CC3	I	39.7832	30.5236	23.275	sensitive	2SD above
2992	Animal clinical	IVb	CC1	I	17.6364	18.7514	-6.32233
L799	Animal clinical	IVb	CC1	I	16.8176	17.6527	-4.96581
CDL197	Animal clinical	IIa	CC7	II	17.5773	18.0359	-2.60954
L816	Animal clinical	IIa	CC21	II	16.058	16.4763	-2.60487
CDL121	Animal clinical	IVb	CC1	I	17.9173	18.247	-1.84029
L124	Animal clinical	IVb	CC1	I	13.4809	13.6827	-1.49687
L1427	Animal clinical	IVb	CC1	I	17.5138	17.7642	-1.4301
L630	Animal clinical	IIa	CC11	II	17.0806	17.2437	-0.954828
CDL202	Animal clinical	L	CC131	III	22.6783	22.8421	-0.722179
Lm119	Animal clinical	IIa	CC29	II	18.6443	18.7509	-0.572058
2305	Animal clinical	IIa	CC20	II	20.3775	20.3458	0.155593
L1229	Animal clinical	IVb	CC1	I	15.6301	15.5878	0.270357
L800	Animal clinical	IIa	CC21	II	17.6544	17.5588	0.541459
L1180	Animal clinical	IIa	CC21	II	16.3747	16.1182	1.56673
L628	Animal clinical	IVb	CC1	I	14.097	13.7551	2.42561
L1059	Animal clinical	IVb	CC1	I	17.4359	17.0116	2.43386
L1237	Animal clinical	IVb	CC1	I	17.1927	16.7697	2.46084
6234	Animal clinical	L	CC70	III	23.0712	22.3602	3.0818
6272	Animal clinical	IIa	CC21	II	22.3576	21.6555	3.14041
6235	Animal clinical	IIa	CC21	II	23.72	22.9572	3.21608
LV1162	Animal clinical	IIa	CC37	II	14.0008	13.4563	3.88937
Lm167	Animal clinical	L	CC396	III	20.1426	19.3549	3.91086
CDL200	Animal clinical	L	CC69	III	20.3856	19.5391	4.1525
6225	Animal clinical	L	CC70	III	22.1247	21.1593	4.36355
5087	Animal clinical	IIc	CC9	II	23.4725	22.4055	4.5459
6288	Animal clinical	IIa	CC37	II	22.6034	21.5728	4.55953
L1184	Animal clinical	IIc	ST184	II	18.5671	17.699	4.67572
L1574	Animal clinical	IVb	CC1	I	17.2901	16.4371	4.93293
6290	Animal clinical	IIa	CC37	II	23.4168	22.2358	5.04354
6289	Animal clinical	IIa	CC37	II	22.7586	21.5939	5.11777
15501	Animal clinical	IIa	CC121	II	22.9309	21.7521	5.14033
6269	Animal clinical	IIa	CC121	II	23.2462	22.0407	5.18591
L793	Animal clinical	IVb	CC4	I	16.2167	15.3375	5.42155
L1064	Animal clinical	IVb	CC1	I	18.7661	17.7191	5.57879
6322	Animal clinical	IIa	CC37	II	22.0534	20.8209	5.58882
L831	Animal clinical	IVb	CC4	I	17.4843	16.4974	5.64472
6303	Animal clinical	IIa	CC37	II	23.4737	22.0943	5.87604
LV1161	Animal clinical	IVb	CC1	I	14.5875	13.7148	5.98266
6220	Animal clinical	IIa	CC21	II	23.6253	22.1743	6.14181
6263	Animal clinical	IVb	CC220	I	22.872	21.4155	6.36827
6232	Animal clinical	IIa	CC18	II	23.3184	21.7996	6.51328
L1029	Animal clinical	IIa	CC21	II	18.873	17.6071	6.70719
6304	Animal clinical	IIa	CC37	II	23.6053	22.0007	6.7974
6287	Animal clinical	IIa	CC37	II	23.2012	21.5784	6.99465
L1391	Animal clinical	IVb	CC4	I	16.0616	14.9328	7.02791
L666	Animal clinical	IVb	CC1	I	16.7119	15.494	7.28769
L1364	Animal clinical	IVb	CC1	I	14.7298	13.5973	7.68845
L634	Animal clinical	IVb	CC4	I	17.8851	16.4413	8.07301
6255	Animal clinical	IIb	CC59	I	23.438	21.5228	8.17135
CDL2	Animal clinical	IIa	CC20	II	24.7256	22.701	8.18816
L629	Animal clinical	IVb	CC1	I	17.1385	15.7271	8.23508
EGD-e	Animal clinical	IIa	CC7	II	14.6668	13.4258	8.46073
6275	Animal clinical	IVb	CC1	I	22.5037	20.5041	8.88595
6319	Animal clinical	IIa	CC14	II	23.0092	20.8752	9.27478
L1174	Animal clinical	IIc	ST184	II	19.2007	17.3898	9.4313
2823	Animal clinical	IIa	CC155	II	21.1632	19.1246	9.63298
Lm133	Animal clinical	IIb	CC379	I	18.5	16.7084	9.68446
LV0534	Animal clinical	IIa	CC7	II	15.3451	13.8443	9.78013
L1487	Animal clinical	IVb	CC1	I	18.8479	16.7206	11.2863
Lm114	Animal clinical	IIb	ST581	I	21.6742	19.1303	11.7368
L1577	Animal clinical	IVb	CC1	I	15.1436	12.8791	14.9534
CDL203	Animal clinical	IIb	CC3	I	21.2502	16.9942	20.0282
Lm107	Farm environment	IVb	CC2	I	15.9053	15.9736	-0.429371
JC78	Farm environment	IVb	CC1	I	21.7241	20.1027	7.46348
JC87	Farm environment	IIb	CC5	I	21.7241	20.1027	7.46348
JC43	Farm environment	IVb	CC1	I	20.8059	19.092	8.23771
JC68	Farm environment	IVb	CC1	I	20.3813	18.6803	8.34597
JC70	Farm environment	IVb	CC1	I	20.5569	18.8191	8.45344
JC95	Farm environment	IVb	CC1	I	20.7628	18.8866	9.03652
JC65	Farm environment	IVb	CC1	I	20.6232	18.644	9.59663
OE59-1	Farm environment	IIa	CC321	II	21.5264	19.4169	9.79955
JC38	Farm environment	IVb	CC1	I	20.9738	18.7802	10.459
JC30	Farm environment	IVb	CC1	I	19.9749	17.8475	10.6501
JC34	Farm environment	IVb	CC1	I	21.3533	18.9747	11.1395
JC49	Farm environment	IIb	CC379	I	20.16	17.8532	11.4429
JC74	Farm environment	IVb	CC1	I	20.3151	17.9892	11.449
JC100	Farm environment	IVb	CC1	I	20.1139	17.7679	11.6634
JC13	Farm environment	IIb	CC5	I	21.3568	18.0656	15.4104
JC18	Farm environment	IIb	CC379	I	21.0138	17.7378	15.5897
JC86	Farm environment	IIb	CC5	I	20.1312	16.8282	16.4075
JC20	Farm environment	IVb	CC1	I	20.5245	17.1419	16.4805
JC53	Farm environment	IIb	CC5	I	18.9512	15.5957	17.7057
JC27	Farm environment	IIb	CC5	I	19.4679	15.7477	19.1095
85_ITA	Food	IIb	CC3	I	14.6012	12.2539	24.6462	sensitive	2SD above
LV0681	Food	IIa	CC7	II	14.5125	15.3138	-5.52201
LV1388	Food	IIa	CC121	II	14.0005	14.3725	-2.65646
LIS16	Food	IIa	CC8	II	46.0723	47.2198	-2.49061
LIS32	Food	IIb	CC3	I	35.5912	36.4671	-2.46094
LV0400	Food	IVb	CC6	I	12.5512	12.8476	-2.3613
LIS21	Food	IIa	CC155	II	47.1674	47.9371	-1.63189
LV0682	Food	IIa	CC14	II	14.9596	15.1158	-1.04387
LIS09	Food	IIa	CC155	II	48.4174	48.9056	-1.00832
LIS35	Food	IIc	CC9	II	46.0426	46.388	-0.74999
LIS03	Food	IIa	CC21	II	46.446	46.7862	-0.732522
LV0689	Food	IIa	CC11	II	14.5014	14.5439	-0.29334
LV0146	Food	IIa	CC8	II	14.6751	14.7022	-0.184019
LIS08	Food	IIa	CC21	II	48.7766	48.8589	-0.168645
LIS41	Food	IIa	CC20	II	48.9427	48.9674	-0.0506142
LIS49	Food	IIa	CC403	II	53.0485	53.0071	0.0782129
LIS17	Food	IIa	CC7	II	46.9371	46.6268	0.660923
LIS40	Food	IIa	CC8	II	47.8263	47.2795	1.14314
LV0664	Food	IIa	CC475	II	14.7069	14.5371	1.1541
LIS01	Food	IIa	CC21	II	46.4893	45.7871	1.51037
LIS13	Food	IIa	CC7	II	47.3735	46.6373	1.55402
LV0952	Food	IIa	CC11	II	14.9908	14.7127	1.85499
LV1234	Food	IIa	CC37	II	14.0074	13.7076	2.14014
LIS39	Food	IIa	CC11	II	52.431	51.2543	2.24435
LIS18	Food	IIa	CC7	II	50.7946	49.5148	2.51959
R479a	Food	IIa	CC8	II	15.2715	14.8837	2.53894
LV0620	Food	IIa	CC19	II	14.8451	14.4341	2.76834
LIS30	Food	IIa	CC101	II	49.3053	47.9147	2.82041
LV0672	Food	IVb	CC1	I	14.1577	13.6815	3.36369
LV1211	Food	IIa	CC155	II	15.6255	15.0918	3.41541
LV0180	Food	IIa	CC20	II	14.8557	14.3216	3.59498
LIS19	Food	IIc	CC9	II	48.8981	47.0817	3.7146
LV0993	Food	IIb	CC87	I	14.923	14.3686	3.71522
LV0649	Food	IIa	CC21	II	15.1077	14.5427	3.73946
LV0665	Food	IIa	CC124	II	15.4345	14.8542	3.75974
LIS27	Food	IIa	CC101	II	47.558	45.7408	3.82108
LIS28	Food	IIa	CC101	II	46.9548	45.137	3.87124
LIS29	Food	IIa	CC101	II	48.863	46.9468	3.92152
LV0201	Food	IIa	CC37	II	13.816	13.2581	4.0383
LIS44	Food	IIb	CC88	I	50.208	48.1166	4.16554
Lm341	Food	IIc	CC9	II	22.5193	21.5604	4.25799
O57	Food	IIa	CC155	II	15.3857	14.7231	4.30643
LV0399	Food	IIa	CC121	II	13.7706	13.1534	4.48175
LV0600	Food	IIa	CC204	II	14.7144	14.0534	4.49212
La28	Food	IIa	CC121	II	15.324	14.6253	4.5596
LIS23	Food	IVb	CC1	I	46.5361	44.4088	4.57123
Lm327	Food	IIc	CC9	II	21.1867	20.2063	4.62749
LIS12	Food	IIa	CC101	II	46.6774	44.499	4.66685
LV0446	Food	IIa	CC7	II	14.3783	13.6885	4.79708
Lm270	Food	IIc	CC9	II	17.2156	16.3771	4.87065
LIS20	Food	IVb	CC1	I	48.3158	45.8565	5.08999
LIS45	Food	IIb	CC88	I	48.9991	46.4335	5.23593
LV0145	Food	IIb	CC5	I	16.4843	15.5969	5.38364
LIS42	Food	IIb	CC88	I	47.5658	45.0019	5.39028
LV0668	Food	IIb	CC3	I	14.7008	13.9041	5.41931
LV1098	Food	IVb	CC2	I	12.737	12.0436	5.44412
6895	Food	IIa	CC7	II	16.2272	15.3315	5.51979
LV0660	Food	IIa	CC121	II	14.9339	14.0604	5.84939
LV0335	Food	IIa	CC7	II	14.8991	14.0075	5.98469
LIS15	Food	IIb	CC5	I	49.1325	46.1544	6.06146
LV0627	Food	IVb	CC2	I	13.6436	12.8068	6.13354
Lm141	Food	IIa	CC177	II	20.9879	19.695	6.16026
LV0167	Food	IIb	CC5	I	16.6978	15.6677	6.16949
F2365	Food	IVb	CC1	I	14.6797	10.6152	6.2084
LIS46	Food	IIb	CC88	I	49.3938	46.3038	6.25578
6106	Food	IIa	CC8	II	13.9754	12.9833	6.50437
LV1259	Food	IIb	CC3	I	11.4738	10.7094	6.66268
LV1105	Food	IIa	CC37	II	13.9441	12.9888	6.8509
6109	Food	IIa	CC121	II	14.3989	12.4493	7.09898
La150	Food	IIa	CC14	II	15.4454	14.3194	7.29057
LIS38	Food	IIb	CC3	I	42.096	38.9382	7.5015
Lm225	Food	IIb	CC288	I	22.0824	20.3837	7.69274
LV0593	Food	IVb	CC6	I	13.5001	12.4556	7.73708
LIS47	Food	IIb	CC88	I	50.499	46.5291	7.86126
LIS37	Food	IIb	CC3	I	42.0361	38.7204	7.88766
Lm037	Food	IIa	CC7	II	20.7648	19.1257	7.89381
LV0157	Food	IVb	CC2	I	14.2628	13.117	8.03339
6078	Food	IIb	CC3	I	14.2975	12.3619	8.18191
Lm040	Food	IIa	CC7	II	21.7758	19.9892	8.20449
LR39-1	Food	IIa	CC8	II	20.3926	18.7095	8.25335
8269	Food	IIb	CC3	I	12.8569	11.2877	8.26325
118	Food	IIc	CC9	II	14.9198	12.3732	8.27805
6103	Food	IIa	CC8	II	13.0302	11.9122	8.28086
Lm003	Food	IIa	CC7	II	21.1079	19.3521	8.31861
LIS25	Food	IIb	CC3	I	41.0005	37.5367	8.44814
6104	Food	IIa	CC121	II	13.9167	13.0115	8.5795
LIS11	Food	IIb	CC3	I	40.2769	36.7607	8.73001
LIS22	Food	IIb	CC3	I	41.1065	37.501	8.77101
LIS31	Food	IIb	CC3	I	42.6182	38.8069	8.9427
6074	Food	IIb	CC87	I	14.0853	11.8256	8.99681
LV0008	Food	IIb	CC5	I	14.857	13.5191	9.00483
LIS05	Food	IIb	CC3	I	40.773	37.0961	9.01801
Lm292	Food	IIb	CC288	I	22.3367	20.2932	9.14854
73	Food	IVb	CC2	I	14.5497	12.6996	9.22966
LV0281	Food	IVb	CC4	I	14.6848	13.3091	9.36768
119	Food	IIc	CC9	II	14.267	13.086	9.47216
6083	Food	IIa	CC121	II	14.1189	9.29467	9.576
8236	Food	IIa	CC8	II	13.4894	12.7978	9.72724
LV0544	Food	IIa	CC204	II	14.3409	12.9387	9.77712
54	Food	IIa	CC11	II	14.8778	13.0775	9.93158
LIS43	Food	IIb	CC88	I	39.7128	35.7652	9.94023
6062	Food	IIa	CC8	II	13.9498	12.5326	10.0203
LV0859	Food	IIb	CC87	I	14.2835	12.8486	10.046
6060	Food	IIa	CC31	II	14.0607	12.0244	10.1168
6063	Food	IIa	CC8	II	13.7941	12.3395	10.1592
7282	Food	IIa	CC14	II	15.9102	14.2817	10.2353
LIS07	Food	IIb	CC3	I	40.9925	36.7546	10.3382
Lm031	Food	IIa	CC7	II	20.6504	18.5084	10.3727
6064	Food	IIc	CC9	II	14.2448	12.8864	10.545
6091	Food	IVb	CC6	I	13.5706	11.6211	10.7193
92	Food	IIc	CC9	II	14.5848	11.8288	10.7284
99	Food	IIc	CC9	II	15.0456	13.4315	10.8073
LIS48	Food	IIb	CC88	I	41.6256	36.9097	11.3293
38	Food	IIa	CC121	II	14.8943	12.2967	11.3709
58	Food	IIa	CC121	II	15.4147	13.6138	11.552
110	Food	IIc	CC9	II	16.0134	13.9022	11.613
LIS36	Food	IIb	CC3	I	43.6452	38.5766	11.6131
LIS14	Food	IVb	CC1	I	47.7725	42.1744	11.7183
LV0935	Food	IVb	CC315	I	14.6126	12.8822	11.8422
112	Food	IIa	CC121	II	14.5179	12.8319	11.847
LIS10	Food	IIb	CC88	I	41.3288	36.4188	11.8803
50	Food	IIa	CC121	II	15.0088	12.9855	12.1004
8267	Food	IIc	CC9	II	14.6895	13.4756	12.1242
LV0654	Food	IIb	CC87	I	15.0048	13.183	12.1412
LV0360	Food	IIa	CC101	II	14.639	12.859	12.1591
45	Food	IIa	CC8	II	14.838	12.53	12.181
8278	Food	IVb	CC6	I	13.7777	11.7371	12.2046
LV1238	Food	IIa	CC101	II	14.6004	12.8094	12.2665
LV0214	Food	IVb	CC1	I	14.7317	12.8617	12.6937
60	Food	IIa	CC121	II	15.5374	13.7425	12.7159
31	Food	IIa	CC9	II	15.4701	13.3457	12.9657
LIS26	Food	IVb	CC1	I	52.1767	45.3638	13.0572
LV0215	Food	IIa	CC121	II	15.1595	13.1445	13.2918
55	Food	IIa	CC121	II	14.7197	13.2578	13.3978
48	Food	IIa	CC37	II	14.5567	12.7835	13.4808
8208	Food	IIa	CC121	II	14.3276	12.6595	13.5397
6086	Food	IIa	CC8	II	13.957	12.4609	13.5628
30	Food	IIc	CC9	II	14.8068	12.4543	13.7325
8289	Food	IIc	CC9	II	14.2241	12.2391	13.9554
6100	Food	IIa	CC121	II	13.8607	12.7129	14.3662
6061	Food	IIa	CC8	II	14.1609	12.742	14.4825
LIS06	Food	IIb	CC3	I	40.4724	34.4836	14.7973
JC99	Food	IIb	CC379	I	20.6342	17.5432	14.98
130	Food	IIa	CC121	II	14.5352	12.6164	15.0079
LIS34	Food	IIa	CC7	II	44.2102	37.5579	15.0471
6085	Food	IIa	CC31	II	13.4144	11.595	15.1649
32	Food	IIb	CC288	I	15.1679	13.2013	15.3462
41	Food	IIa	CC8	II	14.4963	12.0231	15.5542
22	Food	IIa	CC7	II	14.1228	11.7787	15.7017
7291	Food	IVb	CC6	I	15.7268	13.1993	16.0709
6021	Food	IIa	CC121	II	14.1142	11.8174	16.273
Lm323	Food	IIb	CC224	I	21.4649	17.9611	16.3237
20	Food	IIa	CC204	II	14.721	12.2384	16.5979
33	Food	IIb	CC3	I	15.8794	13.4425	16.667
17	Food	IIa	CC18	II	15.3531	13.6988	16.8646
116	Food	IIb	CC489	I	14.3901	10.9284	17.0684
6036	Food	IIb	CC3	I	14.3916	11.9323	17.0888
LIS33	Food	IIa	CC7	II	42.7849	35.4264	17.1989
11	Food	IIa	CC8	II	14.6507	12.1005	17.407
6044	Food	IIb	CC3	I	13.7031	11.3151	17.4262
37	Food	IIa	CC121	II	14.3893	11.991	17.4404
124	Food	IIa	CC31	II	14.7461	13.3493	17.5106
2	Food	IIc	CC9	II	14.3103	11.7142	18.1414
7	Food	IVb	CC2	I	14.0567	11.4873	18.2787
Lm129	Food	IIb	CC3	I	18.1056	14.6878	18.8769
88	Food	IVb	CC1	I	13.0328	9.82072	18.8967
7418	Food	IIb	CC3	I	12.2143	9.87738	19.1328
13	Food	IIb	CC5	I	15.3837	12.1334	21.1281
15	Food	IIb	CC3	I	15.4065	12.5892	21.5686
131	Food	IIb	CC3	I	15.0681	12.8067	27.6879	sensitive	2SD above
6084	Food	IIb	CC736	I	14.002	11.8786	34.1685	sensitive	2SD above
6	Production environment	IIb	CC3	I	14.4569	11.2773	21.9934	sensitive	2SD above
115	Production environment	IIb	ST560	I	15.3962	13.5722	24.056	sensitive	2SD above
4	Production environment	IIb	CC3	I	13.692	10.2409	25.205	sensitive	2SD above
N12-0367	Human	IIa	CC121	II	16.3835	16.6586	-1.6796
N11-1547	Human	IIa	CC403	II	17.1436	17.2413	-0.570243
4459	Human	IIa	CC8	II	15.8003	15.7318	0.43342
4446	Human	IIb	CC3	I	14.8899	14.6714	1.46751
C05	Human	IIa	CC29	II	22.7858	22.2322	2.42968
C06	Human	IVb	CC1	I	22.1179	21.5679	2.48681
C10	Human	IIa	CC21	II	23.6428	22.9167	3.07096
C12	Human	IIb	CC5	I	25.4541	24.5103	3.70776
C11	Human	IIa	CC26	II	23.9649	23.0476	3.82778
N12-2082	Human	IIa	CC8	II	17.6121	16.8379	4.39585
C09	Human	IIa	CC412	II	21.0964	20.0744	4.84441
4549	Human	IIa	CC14	II	16.7033	15.6991	6.01205
N13-0119	Human	IIa	CC121	II	18.172	17.0668	6.08187
C07	Human	IIb	CC517	I	24.1065	22.5948	6.27107
C01	Human	IIa	CC204	II	23.7081	22.1846	6.42584
N12-0935	Human	IIa	CC403	II	17.9536	16.7409	6.75473
4239	Human	IIa	CC8	II	16.4227	15.2937	6.87425
C03	Human	IIa	CC155	II	24.0652	22.401	6.91515
N13-0094	Human	IIa	CC403	II	18.0381	16.7554	7.1114
C02	Human	IIa	CC14	II	25.1111	23.0371	8.25917
C04	Human	IIa	CC14	II	25.0354	22.9434	8.35642
C08	Human	IVb	CC2	I	20.318	18.2084	10.3832
1433	Human	IIc	CC9	II	18.0263	15.8569	12.0345
4666	Human	IVb	CC1	I	13.7491	11.8066	14.1288
1427	Human	IIb	CC3	I	22.9038	18.6733	18.471
1	Production environment	IIb	CC3	I	13.6591	10.0374	26.5146	sensitive	2SD above
6042	Production environment	IIa	CC14	II	13.9876	6.468	53.759	sensitive	2SD above
8_MI_12	Production environment	IIa	CC9	II	42.072	45.2494	-7.55222
369a4	Production environment	IIb	CC5	I	46.7691	50.2798	-7.50652
506a3	Production environment	IIb	CC5	I	39.543	42.2063	-6.73536
209C	Production environment	IIa	CC155	II	42.8898	45.6714	-6.48548
236a1	Production environment	IIa	CC89	II	46.1424	49.0158	-6.22733
158A	Production environment	IIb	CC5	I	43.8797	46.6005	-6.20049
L0703	Production environment	IIb	CC288	I	43.9591	46.6102	-6.03077
517a1	Production environment	IIa	CC321	II	44.0503	46.3211	-5.15492
369a1	Production environment	IIa	CC321	II	42.8635	44.9947	-4.97203
414a1	Production environment	IIb	CC3	I	33.6131	35.2425	-4.8475
1_MI_18	Production environment	IIa	CC37	II	43.6368	45.7269	-4.7899
5_MI_39	Production environment	IIa	CC7	II	41.9826	43.9026	-4.5733
L0929	Production environment	IVb	CC6	I	42.032	43.9161	-4.48256
5_MI_18	Production environment	IIa	CC29	II	43.1451	44.8672	-3.99143
5_MI_27	Production environment	IIa	CC29	II	40.6543	42.0848	-3.51876
223a1	Production environment	IIb	CC5	I	41.7336	43.1366	-3.36182
395b1	Production environment	IIb	CC5	I	44.5618	45.9528	-3.1215
223b4	Production environment	IIa	CC321	II	43.0321	43.9947	-2.23687
360b1	Production environment	IIb	CC5	I	46.1978	47.1756	-2.1165
18_4a	Production environment	IIa	CC89	II	43.763	44.679	-2.09312
26-1a	Production environment	IIa	CC321	II	44.3361	45.261	-2.08599
L0928	Production environment	IVb	CC6	I	41.3862	42.2327	-2.04542
491-a1	Production environment	IVb-v1	CC554	I	39.4414	40.2302	-1.99998
L0623	Production environment	IVb	CC6	I	39.4414	40.2302	-1.99998
388a1	Production environment	IIb	CC5	I	43.6288	44.4874	-1.96794
158a3	Production environment	IIa	CC89	II	46.2197	47.1224	-1.95305
265D	Production environment	IIb	CC288	I	46.3962	47.2097	-1.7534
L0223	Production environment	IIb	CC5	I	37.8399	38.4946	-1.72996
143a2	Production environment	IIa	CC89	II	43.5345	44.2316	-1.60117
192b-1	Production environment	IIb	CC5	I	46.0334	46.7424	-1.5403
18_2b	Production environment	IVb-v1	CC554	I	27.0747	27.4738	-1.47431
239a2	Production environment	IIa	CC321	II	44.5409	45.178	-1.43041
326b5	Production environment	not determined	CC5	I	43.626	44.0564	-0.986403
231a1	Production environment	IIb	CC5	I	44.6042	44.7566	-0.341684
L0720	Production environment	IVb	CC6	I	26.9859	26.9846	0.00485175
L0930	Production environment	IVb	CC6	I	43.7433	43.5882	0.354455
180A	Production environment	IIa	CC89	II	45.454	45.2453	0.459071
82b4	Production environment	IIb	CC506	I	42.2027	41.9416	0.618878
128b2	Production environment	IIb	CC5	I	42.2169	41.9448	0.644365
139a5	Production environment	IIa	CC321	II	45.2529	44.8073	0.984757
L0724	Production environment	IVb	CC6	I	40.6489	40.1943	1.11829
L0228	Production environment	IVb	CC1	I	42.5313	40.5427	4.67567
8243	Production environment	IIb	CC3	I	13.9322	11.6043	5.12714
L1619a1	Production environment	IIb	CC5	I	28.7181	27.2129	5.2416
WRL394	Production environment	IVb	CC4	I	20.5139	19.3014	5.91039
WRL483	Production environment	IVb	CC4	I	18.6758	17.3957	6.8542
WRL354	Production environment	IVb	CC2	I	15.596	14.4354	7.4419
6050	Production environment	IIa	CC121	II	13.3486	12.3236	7.6791
No40-1	Production environment	IIa	CC204	II	16.5947	15.2701	7.98248
WRL380	Production environment	IVb	CC2	I	16.5223	15.1311	8.41998
6027	Production environment	IIa	CC121	II	13.4222	12.2538	8.70483
No80-1	Production environment	IIa	CC204	II	16.5037	15.03	8.92939
6071	Production environment	IIc	CC9	II	14.1435	12.7794	9.44675
6070	Production environment	IIc	CC9	II	14.1177	12.7841	9.53599
6072	Production environment	IIc	CC9	II	14.0017	12.742	9.64443
WRL533	Production environment	IVb	CC6	I	19.2887	17.3524	10.0384
16	Production environment	IIa	CC121	II	13.2715	10.409	10.7748
3R_23-1	Production environment	IIa	CC204	II	14.8536	13.2496	10.7985
6041	Production environment	IIa	CC121	II	13.9218	12.3321	11.4191
WRL530	Production environment	IVb	CC6	I	20.1615	17.8441	11.4943
8218	Production environment	IIa	CC121	II	13.8482	12.5011	11.6425
57	Production environment	IIa	CC121	II	15.2505	13.2073	11.6832
6053	Production environment	IIa	CC121	II	13.8277	12.2084	11.7108
6054	Production environment	IIa	CC121	II	14.0119	12.2916	12.2772
107	Production environment	IIa	CC121	II	14.7707	13.1744	13.1841
126	Production environment	IIc	CC9	II	15.0362	12.4033	13.2005
27	Production environment	IIb	CC5	I	14.6323	12.3348	13.2627
6035	Production environment	IIa	CC121	II	13.7455	11.8976	13.4438
6080	Production environment	IIa	CC8	II	14.1591	12.8032	13.5377
6032	Production environment	IIa	CC121	II	14.0249	12.1241	13.5528
6031	Production environment	IIa	CC121	II	14.0072	12.0239	14.1593
6022	Production environment	IIa	CC121	II	13.9093	11.9208	14.2966
6077	Production environment	IIc	CC9	II	14.0286	12.8808	15.2456
6024	Production environment	IIa	CC121	II	14.0515	11.8224	15.8642
29	Production environment	IIa	CC8	II	14.5429	12.6141	15.8882
6075	Production environment	IIa	CC121	II	13.9454	11.8193	16.0431
79	Production environment	IIb	CC3	I	12.7188	11.5449	16.0764
8256	Production environment	IIa	CC121	II	13.587	11.9396	16.7089
40	Production environment	IIb	CC3	I	14.4665	12.8215	17.0607
L1324	Animal clinical	IIa	CC21	II	13.6456	15.6252	-14.5071	tolerant	2SD below
L1350	Animal clinical	IVb	CC4	I	15.4292	17.5271	-13.5975	tolerant	2SD below
LV0908	Food	IIa	CC193	II	12.8953	13.9049	-7.82922	tolerant	2SD below
L0616	Production environment	IVb	CC1	I	26.1136	32.2799	-23.6131	tolerant	2SD below
179b1	Production environment	IIa	CC89	II	44.2512	48.0252	-8.52874	tolerant	2SD below
strain 4	Production environment	IIa	CC20	II	18.8456	18.9544	-0.577755
No37-1	Production environment	IIa	CC7	II	15.3184	15.138	1.17754
La42	Production environment	IIa	CC121	II	15.3559	15.0609	1.92132
H13-1	Production environment	IIa	CC121	II	16.1977	15.8475	2.16202
FE8-1	Production environment	IIa	CC321	II	19.5484	19.0346	2.62821
M103-1	Production environment	IIa	CC121	II	16.2253	15.7416	2.98102
strain 10	Production environment	IIb	CC5	I	18.2694	17.6885	3.17963
N278-1	Production environment	IIa	CC7	II	16.1183	15.5131	3.75452
strain 9	Production environment	IIa	CC121	II	16.8731	16.2174	3.88659
La111	Production environment	IIa	CC121	II	15.3149	14.6863	4.10435
strain 3	Production environment	IIc	CC9	II	17.1897	16.4823	4.11496
M45-1	Production environment	IIa	CC31	II	16.0203	15.2832	4.60095
strain 7	Production environment	IVb	CC1	I	16.509	15.6551	5.17231
V518a	Production environment	IVb	CC6	I	14.6069	13.7605	5.79414
strain 8	Production environment	IIa	CC18	II	18.1968	17.0684	6.20124
3R110-1	Production environment	IIa	CC7	II	17.1012	15.8863	7.10424
N53-1	Production environment	IIa	CC121	II	14.1643	12.959	8.50909
strain 5	Production environment	IIa	CC204	II	18.204	16.6175	8.71512
FE7-3	Production environment	IIa	CC321	II	21.2293	19.2342	9.3977
FE7-1	Production environment	IIc	CC9	II	21.3213	19.3011	9.47539
strain 6	Production environment	IIa	CC31	II	17.4209	15.6868	9.95424
strain 2	Production environment	IVb	CC2	I	16.9836	15.1719	10.6674
strain 1	Production environment	IVb	CC6	I	16.9848	15.0845	11.1879
FE19-1	Production environment	IIa	CC321	II	21.2891	17.9116	15.865
725-13	Unknown	IIa	CC193	II	13.3341	14.4506	-8.37319	tolerant	2SD below
1691-13	Unknown	IIa	CC7	II	16.3196	16.2697	0.30527
723-13	Unknown	IIa	CC7	II	15.8426	15.6903	0.961167
1705-13	Unknown	IIa	CC8	II	16.1921	15.8421	2.16135
1156-13	Unknown	IIa	CC8	II	15.9198	15.1914	4.57541
1680-13	Unknown	IIa	CC121	II	16.5171	15.7538	4.62172
1896-13	Unknown	IIa	CC7	II	16.6377	15.8148	4.94595
1834-13	Unknown	IIa	CC121	II	17.2411	16.3629	5.09326
4470	Unknown	IIa	CC8	II	15.8371	15.0154	5.18853
2370-13	Unknown	IIc	CC9	II	16.7862	15.9105	5.21678
721-13	Unknown	IIa	CC193	II	13.996	13.0855	6.50589
925-13	Unknown	IIa	CC193	II	14.1949	13.1483	7.37303
1729-13	Unknown	IIa	CC121	II	17.2189	15.8575	7.90636
La22	Unknown	IIc	CC9	II	16.8909	15.5364	8.0193
1682-13	Unknown	IIa	CC101	II	16.0944	14.782	8.15432
1146-13	Unknown	IIa	CC101	II	15.8264	14.4754	8.5367
1978-13	Unknown	IIa	CC14	II	16.7247	15.0606	9.95006
1979-13	Unknown	IIa	CC101	II	16.042	14.3511	10.5407
1135-13	Unknown	IIa	CC14	II	16.7125	14.9379	10.6182
993-13	Unknown	IIa	CC121	II	15.7132	12.3051	21.6893
						Mean	7.05599
						SD	7.389
						1SD above	14.445
						2SD above	21.834	above are more sensitive
						1SD below	-0.333008
						2SD below	-7.72201	below are more tolerant

## Sheet: Table S3
Run_Id	Gene	MLST Sequence Type	MLST Clonal Complex	Lineage	Country	Source	Source_aggregated	Year
ERR1102144	bcrABC	1	CC1	I	Australia	Food	Food	1998-01-01
ERR1102379	bcrABC	1	CC1	I	Australia	Human	Human	2013-01-01
ERR2521911	bcrABC	1	CC1	I	Netherlands	human	Human	2010-01-01
ERR564130	bcrABC	1	CC1	I	Netherlands	CSF	Human	2006-01-01
ERR1102410	bcrABC	1	CC1	I	Australia	Food	Food	2013-01-01
ERR1102411	bcrABC	1	CC1	I	Australia	Food	Food	2013-01-01
ERR1102412	bcrABC	1	CC1	I	Australia	Food	Food	2013-01-01
ERR1102418	bcrABC	1	CC1	I	Australia	Food	Food	2013-01-01
ERR1102421	bcrABC	1	CC1	I	Australia	Food	Food	2013-01-01
ERR1431100	qacH	1	CC1	I	Unknown	unknown	Unknown	NA
ERR564131	bcrABC	1	CC1	I	Netherlands	Blood	Human	2006-01-01
ERR1736218	qacH	1	CC1	I	France	production environment - meat processing plant	Production environment	2005
SRR1016581	bcrABC	1	CC1	I	United States	Blood	Human	2013-08-13
ERR2512039	bcrABC	1	CC1	I	Denmark	not provided	Unknown	2011-01-01
SRR1304626	bcrABC	1	CC1	I	United States	blood	Human	2014-04-30
SRR1534971	bcrABC	2406	CC1	I	United States	blood	Human	2014-06-01
SRR1562100	bcrABC	1	CC1	I	United States	blood	Human	2014-07-01
SRR1562106	bcrABC	1	CC1	I	United States	blood	Human	unknown
SRR1597486	bcrABC	1	CC1	I	United States	blood	Human	2014-08-01
ERR2521471	bcrABC, qacH	1	CC1	I	Spain	human	Human	2016-09-07
SRR1988269	bcrABC	1	CC1	I	United States	blood	Human	2015-02-01
SRR2559362	bcrABC	1	CC1	I	United States	blood	Human	2015-09-01
SRR2953192	bcrABC	1	CC1	I	United States	blood	Human	2015-09-01
SRR3878738	bcrABC	1	CC1	I	United States	blood	Human	2016-06-01
SRR4005306	bcrABC	1	CC1	I	United States	blood	Human	2016-06-01
SRR4417567	bcrABC	1	CC1	I	United States	blood	Human	2016-09-01
SRR5930175	bcrABC	1	CC1	I	United States	blood	Human	2017-07-01
ERR2521912	emrC, bcrABC	155	CC1	I	Netherlands	human	Human	2010-01-01
SRR6704025	bcrABC	1	CC1	I	United States	blood	Human	2018-01-01
SRR7164117	bcrABC	1576	CC1	I	United Kingdom	human	Human	2016-03-01
SRR7429622	bcrABC	1	CC1	I	Unknown	human	Human	2010
SRR7826026	bcrABC	1	CC1	I	United States	blood	Human	2018-08-01
SRR7866554	bcrABC	1	CC1	I	United Kingdom	human	Human	2018-08-01
SRR8069651	bcrABC	1	CC1	I	United States	blood	Human	2018-10-01
SRR8081662	bcrABC	1	CC1	I	United States	blood	Human	2018-10-01
SRR8164898	bcrABC	1	CC1	I	United States	blood	Human	2018-10-01
SRR9672084	bcrABC	1	CC1	I	United Kingdom	human	Human	2019
SRR9886105	bcrABC	1	CC1	I	United Kingdom	human	Human	2019
ERR3040059	qacH	1	CC1	I	Italy	Smoked salmon	Food	1999
ERR3040061	qacH	746	CC1	I	United States	Smoked salmon	Food	1999
ERR3040078	qacH	1	CC1	I	Italy	Smoked salmon	Food	2000
ERR3040083	qacH	1	CC1	I	Italy	Smoked salmon	Food	2000
ERR3040140	qacH	1	CC1	I	Spain	Shrimp	Food	2010
ERR3040141	qacH	1	CC1	I	Spain	Shrimp	Food	2010
ERR3040143	qacH	1	CC1	I	Poland	Environment	Natural environment	2010
ERR564046	qacH	1	CC1	I	Unknown	unknown	Unknown	NA
ERR564089	emrC	1	CC1	I	Unknown	unknown	Unknown	NA
SRR10023483	bcrABC	2415	CC1	I	United States	environmental swab from Drain-deli	Production environment	2007
SRR10059598	bcrABC	1	CC1	I	United States	environmental swabs	Production environment	2019
SRR10060405	bcrABC	1	CC1	I	United States	environmental swabs	Production environment	2019
SRR1016590	qacH	1	CC1	I	United States	unknown	Unknown	NA
SRR10166536	bcrABC	1	CC1	I	United States	missing	Unknown	unknown
SRR10267710	bcrABC	1	CC1	I	United States	drain-raw meat	Production environment	2005
SRR10282969	qacH	1	CC1	I	France	environmental: non-food-contact surface	Production environment	2019
SRR10282972	qacH	1	CC1	I	France	environmental: non-food-contact surface	Production environment	2019
SRR11029678	bcrABC	1	CC1	I	United States	environmental swabs	Production environment	2020
SRR11029829	bcrABC	1	CC1	I	United States	environmental swabs	Production environment	2020
SRR11029844	bcrABC	1	CC1	I	United States	environmental swabs	Production environment	2020
SRR11178132	bcrABC	1	CC1	I	United States	missing	Unknown	unknown
SRR11215267	qacH	1	CC1	I	United Kingdom	food	Food	2013
SRR11215325	qacH	1	CC1	I	United Kingdom	food	Food	2010
SRR1201373	bcrABC	1	CC1	I	United States	Unknown	Unknown	2014-03-01
SRR12188955	bcrABC	1	CC1	I	United States	environmental: non-food-contact surface	Production environment	2020
SRR12188957	bcrABC	1	CC1	I	United States	environmental: non-food-contact surface	Production environment	2020
SRR12414143	bcrABC	1	CC1	I	United States	missing	Unknown	unknown
SRR12595466	bcrABC	1	CC1	I	United States	missing	Unknown	unknown
SRR13295093	bcrABC	1	CC1	I	United States	plant environment	Production environment	2015
SRR13348527	bcrABC	1	CC1	I	United States	missing	Unknown	unknown
SRR13389156	bcrABC	1	CC1	I	United Kingdom	food	Food	2020
SRR14134748	bcrABC	1	CC1	I	Thailand	Sushi	Food	2019
SRR14134749	bcrABC	1	CC1	I	Thailand	Sushi	Food	2019
SRR14199598	qacH	876	CC1	I	South Africa	Retail_61	Food	2016
SRR1554261	bcrABC	1	CC1	I	United States	cha chien vietnamese sausage	Food	2014-01-01
SRR1664793	bcrABC	1	CC1	I	United States	food contact surface	Production environment	2014-01-01
SRR1664794	bcrABC	1	CC1	I	United States	non-food-contact surface	Production environment	2014-01-01
SRR1664811	bcrABC	1	CC1	I	United States	food contact surface	Production environment	2014-01-01
SRR1698203	bcrABC	1	CC1	I	United States	environmental swab	Production environment	2014-09-09
SRR2140682	bcrABC	1	CC1	I	United States	environmental swab	Production environment	2015-07-08
SRR2140684	bcrABC	1	CC1	I	United States	environmental swab	Production environment	2015-07-08
SRR2140685	bcrABC	1	CC1	I	United States	environmental swab	Production environment	2015-07-08
SRR2140686	bcrABC	1	CC1	I	United States	environmental swab	Production environment	2015-07-08
SRR2140692	bcrABC	1	CC1	I	United States	environmental swab	Production environment	2015-07-08
SRR2140698	bcrABC	1	CC1	I	United States	environmental swab	Production environment	2015-07-08
SRR2140699	bcrABC	1	CC1	I	United States	environmental swab	Production environment	2015-07-08
SRR2140704	bcrABC	1	CC1	I	United States	environmental swab	Production environment	2015-07-08
SRR2140707	bcrABC	1	CC1	I	United States	environmental swab	Production environment	2015-07-08
SRR2140711	bcrABC	1	CC1	I	United States	environmental swab	Production environment	2015-07-08
SRR2140713	bcrABC	1	CC1	I	United States	environmental swab	Production environment	2015-07-08
SRR2140716	bcrABC	1	CC1	I	United States	environmental swab	Production environment	2015-07-08
SRR2140718	bcrABC	1	CC1	I	United States	environmental swab	Production environment	2015-07-08
SRR2143365	bcrABC	1	CC1	I	United States	environmental swab	Production environment	2015-07-08
SRR2143366	bcrABC	1	CC1	I	United States	environmental swab	Production environment	2015-07-08
SRR2143426	bcrABC	1	CC1	I	United States	environmental swab	Production environment	2015-07-08
SRR2143435	bcrABC	1	CC1	I	United States	environmental swab	Production environment	2015-07-08
SRR2143456	bcrABC	1	CC1	I	United States	environmental swab	Production environment	2015-07-08
SRR2143457	bcrABC	1	CC1	I	United States	environmental swab	Production environment	2015-07-08
SRR2143463	bcrABC	1	CC1	I	United States	environmental swab	Production environment	2015-07-08
SRR2143464	bcrABC	1	CC1	I	United States	environmental swab	Production environment	2015-07-08
SRR2143469	bcrABC	1	CC1	I	United States	environmental swab	Production environment	2015-07-08
SRR2143481	bcrABC	1	CC1	I	United States	environmental swab	Production environment	2015-07-08
SRR2143484	bcrABC	1	CC1	I	United States	environmental swab	Production environment	2015-07-08
SRR2143496	bcrABC	1	CC1	I	United States	environmental swab	Production environment	2015-07-08
SRR2147334	bcrABC	1	CC1	I	United States	chicken sandwich	Food	2015-06-24
SRR2861531	bcrABC	1	CC1	I	United States	Environmental: food-contact surface	Production environment	2015-01-01
SRR3169086,SRR5061763	qacH	73	CC1	I	Italy	swine salami	Food	2003-01-01
SRR3175176	bcrABC	1	CC1	I	United States	cuban wrap	Food	2008-06-24
SRR3345859	bcrABC	1	CC1	I	Italy	meat	Food	2014-08-01
SRR3400340	bcrABC	1	CC1	I	United States	environmental swab	Production environment	2015-07-26
SRR3400341	bcrABC	1	CC1	I	United States	environmental swab	Production environment	2015-07-26
SRR3400342	bcrABC	1	CC1	I	United States	environmental swab	Production environment	2015-07-26
SRR3400343	bcrABC	1	CC1	I	United States	environmental swab	Production environment	2015-07-26
SRR3400344	bcrABC	1	CC1	I	United States	environmental swab	Production environment	2015-07-26
SRR3400345	bcrABC	1	CC1	I	United States	environmental swab	Production environment	2015-07-26
SRR3400346	bcrABC	1	CC1	I	United States	environmental swab	Production environment	2015-07-26
SRR3400347	bcrABC	1	CC1	I	United States	environmental swab	Production environment	2015-07-26
SRR3400348	bcrABC	1	CC1	I	United States	environmental	Natural environment	2015-07-27
SRR3400349	bcrABC	1	CC1	I	United States	environmental	Natural environment	2015-07-27
SRR3437512	bcrABC	1	CC1	I	United States	environmental	Natural environment	2015-07-26
SRR3437513	bcrABC	1	CC1	I	United States	environmental	Natural environment	2015-07-26
SRR3437514	bcrABC	1	CC1	I	United States	environmental	Natural environment	2015-07-26
SRR3437515	bcrABC	1	CC1	I	United States	environmental	Natural environment	2015-07-26
SRR3437516	bcrABC	1	CC1	I	United States	environmental swab	Production environment	2015-07-26
SRR3437517	bcrABC	1	CC1	I	United States	environmental	Natural environment	2015-07-27
SRR3437573	bcrABC	1	CC1	I	United States	environmental swab	Production environment	2015-07-30
SRR3457741	bcrABC	1	CC1	I	United States	environmental	Natural environment	2015-07-30
SRR3457743	bcrABC	1	CC1	I	United States	environmental	Natural environment	2015-08-14
SRR3457744	bcrABC	1	CC1	I	United States	environmental	Natural environment	2015-08-14
SRR3474556	bcrABC	1	CC1	I	United States	Surface Wipe	Production environment	2015-09-25
SRR3474668	bcrABC	1	CC1	I	United States	Environmental sponge	Production environment	2015-09-23
SRR3474670	bcrABC	1	CC1	I	United States	Environmental sponge	Production environment	2015-09-23
SRR3474671	bcrABC	1	CC1	I	United States	Environmental sponge	Production environment	2015-09-23
SRR3474672	bcrABC	1	CC1	I	United States	Surface Wipe	Production environment	2015-09-25
SRR3489995	bcrABC	1	CC1	I	United States	Surface Wipe	Production environment	2015-09-25
SRR3490124	bcrABC	1	CC1	I	United States	Environmental sponge	Production environment	2015-11-14
SRR3490125	bcrABC	1	CC1	I	United States	Environmental sponge	Production environment	2015-11-14
SRR3710271	bcrABC	1	CC1	I	United States	environmental: non-food-contact surface	Production environment	2016-01-01
SRR3734007	qacH	1	CC1	I	United Kingdom	food	Food	2003-12-10
SRR3930181	qacH	1	CC1	I	United Kingdom	food	Food	2003-12-10
SRR3930182,SRR3734006	qacH	1	CC1	I	United Kingdom	food	Food	2003-12-10
SRR3930185	qacH	1	CC1	I	United Kingdom	food	Food	2003-09-04
SRR3930186	qacH	1	CC1	I	United Kingdom	food	Food	2003-09-04
SRR4228280	bcrABC	1	CC1	I	United States	RTE Product	Food	2016-01-01
SRR4272562	bcrABC	1	CC1	I	United States	unknown	Unknown	2016-08-01
SRR5016861	bcrABC	1	CC1	I	United States	food	Food	2015-12-01
SRR5016873	bcrABC	1	CC1	I	United States	food	Food	2015-12-01
SRR5016875	bcrABC	1	CC1	I	United States	food	Food	2015-12-01
SRR5016882	bcrABC	1	CC1	I	United States	food	Food	2015-12-01
SRR5045465	bcrABC	1	CC1	I	United States	environmental: non-food-contact surface	Production environment	2016-01-01
SRR5159851	qacH	1	CC1	I	United Kingdom	food	Food	NA
SRR5274858	bcrABC	1	CC1	I	United States	environmental swab	Production environment	2017-01-10
SRR5280363	bcrABC	1	CC1	I	United States	environmental swab	Production environment	2009-08-17
SRR5280364	bcrABC	1	CC1	I	United States	environmental swab	Production environment	2009-08-17
SRR5280366	bcrABC	1	CC1	I	United States	environmental swab	Production environment	2009-08-17
SRR5280367	bcrABC	1	CC1	I	United States	environmental swab	Production environment	2009-08-17
SRR5291674	bcrABC	258	CC1	I	United States	Environmental Sponge	Production environment	2014-01-01
SRR5292056	bcrABC	1	CC1	I	United States	Environmental Sponge	Production environment	2014-01-01
SRR5292082	bcrABC	1	CC1	I	United States	Environmental Sponge	Production environment	2014-01-01
SRR5292106	bcrABC	1	CC1	I	United States	Environmental Sponge	Production environment	2014-01-01
SRR5308053	bcrABC	1	CC1	I	United States	unknown	Unknown	unknown
SRR5400273	bcrABC	1	CC1	I	United States	environmental swab	Production environment	2009-08-17
SRR5497384	bcrABC	1	CC1	I	United States	environmental: non-food-contact surface	Production environment	2010-01-01
SRR5516294	bcrABC	1	CC1	I	United States	RTE Product	Food	2017-01-01
SRR5910146	bcrABC	1	CC1	I	United States	environmental: non-food-contact surface	Production environment	2017-01-01
SRR5910156	bcrABC	1	CC1	I	United States	environmental: non-food-contact surface	Production environment	2017-01-01
SRR5910157	bcrABC	1	CC1	I	United States	Environmental: food-contact surface	Production environment	2017-01-01
SRR5910174	bcrABC	1	CC1	I	United States	Environmental: food-contact surface	Production environment	2017-01-01
SRR6126864	qacH	1	CC1	I	United States	food	Food	2001-09-01
SRR6127507	qacH	1	CC1	I	United States	food	Food	2001-11-21
SRR6235026	bcrABC	1	CC1	I	United States	unknown	Unknown	unknown
SRR6457825	bcrABC	1	CC1	I	Ireland	food	Food	2011-01-01
SRR6796397	qacH	1	CC1	I	United States	food	Food	2000-01-01
SRR6827013	bcrABC	1	CC1	I	United States	RTE Cervelas Sausage	Food	2018-02-01
SRR6829229	qacH	876	CC1	I	South Africa	unknown	Unknown	NA
SRR7828193	qacH	1	CC1	I	United Kingdom	food	Food	2013-11-01
SRR7840167	qacH	1	CC1	I	United Kingdom	food	Food	2013-10-01
SRR7841510	qacH	1	CC1	I	United Kingdom	environmental	Natural environment	2017-08-01
SRR7842201	qacH	1	CC1	I	United Kingdom	environmental	Natural environment	2013-10-01
SRR7842310	qacH	1	CC1	I	United Kingdom	food	Food	2013-11-01
SRR7842353	qacH	1	CC1	I	United Kingdom	environmental	Natural environment	2017-09-01
SRR7842395	qacH	1	CC1	I	United Kingdom	environmental	Natural environment	2017-09-01
SRR7850170	qacH	1	CC1	I	United Kingdom	food	Food	2016-09-01
SRR7866093	qacH	1	CC1	I	United Kingdom	missing	Unknown	2013
SRR7866639	qacH	1	CC1	I	United Kingdom	food	Food	2013-11-01
SRR7869063	bcrABC	1	CC1	I	United States	environmental swab	Production environment	2011-02-11
SRR7869065	bcrABC	1	CC1	I	United States	environmental swab	Production environment	2011-02-11
SRR7869067	bcrABC	1	CC1	I	United States	environmental swab	Production environment	2011-02-11
SRR7869068	bcrABC	1	CC1	I	United States	environmental swab	Production environment	2011-02-09
SRR8055233	bcrABC	1	CC1	I	United States	swab	Production environment	2011-01-01
SRR8055242	bcrABC	1	CC1	I	United States	swab	Production environment	2011-01-01
SRR8378715	bcrABC	1	CC1	I	United States	missing	Unknown	unknown
SRR8501665	bcrABC	2415	CC1	I	United States	drain-raw meat	Production environment	2006
SRR8645269	bcrABC	1	CC1	I	United Kingdom	food	Food	2018
SRR8645684	bcrABC	1	CC1	I	United Kingdom	food	Food	2018
SRR8645702	bcrABC	1	CC1	I	United Kingdom	food	Food	2018
SRR8647888	bcrABC	1	CC1	I	United Kingdom	food	Food	2018
SRR8676712	qacH	1	CC1	I	United Kingdom	environmental	Natural environment	2019
SRR8676713	qacH	1	CC1	I	United Kingdom	environmental	Natural environment	2019
SRR8676726	qacH	1	CC1	I	United Kingdom	environmental	Natural environment	2019
SRR8786878	bcrABC	1	CC1	I	United States	missing	Unknown	unknown
SRR8832738	qacH	1	CC1	I	United States	food	Food	2019
SRR8874766	qacH	1	CC1	I	Italy	frz masago	Food	2019
SRR9019363	bcrABC	1	CC1	I	United States	environment	Natural environment	2017
SRR9019399	bcrABC	1	CC1	I	United States	environment	Natural environment	2017
SRR9083750	qacH	1	CC1	I	United Kingdom	environmental	Natural environment	2019
SRR9088899	qacH	1	CC1	I	United Kingdom	environmental	Natural environment	2019
SRR9283124	qacH	1	CC1	I	Italy	Frozen Raw Salmon Fillets	Food	2019
SRR9283156	qacH	1	CC1	I	Italy	Frozen Raw Salmon Fillets	Food	2019
SRR9326693	qacH	1	CC1	I	France	environmental swabs	Production environment	2019
SRR9729855	bcrABC	1	CC1	I	Uruguay	missing	Unknown	2016
SRR9730229	bcrABC	1	CC1	I	Uruguay	missing	Unknown	2014
SRR9860597	qacH	1	CC1	I	France	Environmental swab (underside of mop sink in processing room)	Production environment	2019
SRR9943126	bcrABC	1	CC1	I	United States	Drain-deli	Production environment	2007
SRR9943130	bcrABC	1	CC1	I	United States	Drain-raw meat	Production environment	2007
ERR2522828	emrC	1	CC1	I	Sweden	human	Human	2013-01-01
ERR1102377	qacH	1	CC1	I	Australia	human	Human	2013-01-01
ERR1102389	qacH	1	CC1	I	Australia	human	Human	2013-01-01
ERR1599813	qacH	1	CC1	I	Denmark	human	Human	2014-01-01
ERR2261597	qacH	1	CC1	I	Germany	human	Human	2016-01-01
ERR2520802	qacH	1	CC1	I	Belgium	human	Human	2014-01-01
ERR2520984	qacH	1	CC1	I	Czech Republic	human	Human	2012-05-15
ERR2521235	qacH	1	CC1	I	Spain	human	Human	2011-05-07
ERR2521376	qacH	1	CC1	I	Spain	human	Human	2015-08-03
ERR2521388	qacH	1	CC1	I	Spain	human	Human	2015-09-22
ERR2521499	qacH	1	CC1	I	Spain	human	Human	2016-11-14
ERR2521703	qacH	1322	CC1	I	Ireland	human	Human	2012-01-01
ERR2521709	qacH	1	CC1	I	Ireland	human	Human	2013-01-01
ERR2521804	qacH	1322	CC1	I	Lithuania	human	Human	2012-01-01
ERR2521812	qacH	1	CC1	I	Lithuania	human	Human	2014-01-01
ERR2521899	qacH	1	CC1	I	Netherlands	human	Human	2010-01-01
ERR2521933	qacH	1	CC1	I	Netherlands	human	Human	2010-01-01
ERR2521961	qacH	1	CC1	I	Netherlands	human	Human	2011-01-01
ERR2521966	qacH	1	CC1	I	Netherlands	human	Human	2011-01-01
ERR2521984	qacH	1	CC1	I	Netherlands	human	Human	2011-01-01
ERR2522039	qacH	1	CC1	I	Netherlands	human	Human	2012-01-01
ERR2522042	qacH	1	CC1	I	Netherlands	human	Human	2012-01-01
ERR2522050	qacH	1	CC1	I	Netherlands	human	Human	2012-01-01
ERR2522070	qacH	1	CC1	I	Netherlands	human	Human	2012-01-01
ERR2522084	qacH	1	CC1	I	Netherlands	human	Human	2013-01-01
ERR2522165	qacH	1	CC1	I	Netherlands	human	Human	2014-01-01
ERR2522202	qacH	1	CC1	I	Netherlands	human	Human	2015-01-01
ERR2522309	qacH	1	CC1	I	Norway	human	Human	2013-01-01
ERR2522482	qacH	1	CC1	I	Poland	human	Human	2013-01-01
ERR2523754	qacH	1	CC1	I	Denmark	human	Human	2015-01-01
ERR3515963	qacH	1	CC1	I	Unknown	human	Human	2019
ERR4147297	qacH	1	CC1	I	Italy	blood	Human	2015
ERR4147298	qacH	1	CC1	I	Italy	human	Human	2015
ERR4147301	qacH	1	CC1	I	Italy	blood	Human	2014
ERR4147303	qacH	1	CC1	I	Italy	blood	Human	2015
ERR4147305	qacH	1	CC1	I	Italy	blood	Human	2016
ERR4147308	qacH	1	CC1	I	Italy	blood	Human	2016
ERR4147313	qacH	1	CC1	I	Italy	liquor	Human	2014
ERR4147315	qacH	1	CC1	I	Italy	blood	Human	2016
ERR4147316	qacH	1	CC1	I	Italy	blood	Human	2015
ERR4147317	qacH	1	CC1	I	Italy	blood	Human	2014
ERR4147318	qacH	1	CC1	I	Italy	blood	Human	2015
ERR4147319	qacH	1	CC1	I	Italy	blood	Human	2016
ERR4147322	qacH	1	CC1	I	Italy	blood	Human	2016
ERR4147325	qacH	1	CC1	I	Italy	blood	Human	2015
ERR4147326	qacH	1	CC1	I	Italy	blood	Human	2015
ERR4147331	qacH	1	CC1	I	Italy	blood	Human	2015
ERR4147334	qacH	1	CC1	I	Italy	liquor	Human	2014
ERR4147337	qacH	1	CC1	I	Italy	blood	Human	2015
ERR4147345	qacH	1	CC1	I	Italy	blood	Human	2015
ERR4147346	qacH	1	CC1	I	Italy	blood	Human	2015
ERR4147350	qacH	1	CC1	I	Italy	blood	Human	2015
ERR4147359	qacH	1	CC1	I	Italy	blood	Human	2015
ERR4147365	qacH	1	CC1	I	Italy	blood	Human	2015
ERR4147366	qacH	1	CC1	I	Italy	blood	Human	2015
ERR4147368	qacH	1	CC1	I	Italy	blood	Human	2015
ERR4147374	qacH	1	CC1	I	Italy	blood	Human	2015
ERR4147376	qacH	1	CC1	I	Italy	blood	Human	2015
ERR4147378	qacH	1	CC1	I	Italy	blood	Human	2016
ERR564114	qacH	1	CC1	I	Netherlands	human	Human	2006-01-01
SRR3436433	qacH	1	CC1	I	Ireland	human	Human	2013-01-01
SRR3646059	qacH	1322	CC1	I	Ireland	human	Human	2012-01-01
SRR4052002	qacH	1	CC1	I	United Kingdom	human	Human	2013-07-01
SRR4052011	qacH	1	CC1	I	United Kingdom	human	Human	2013-12-01
SRR4052019	qacH	1	CC1	I	United Kingdom	human	Human	2013-10-01
SRR4052048	qacH	1	CC1	I	United Kingdom	human	Human	2013-09-01
SRR4052069	qacH	1	CC1	I	United Kingdom	human	Human	2013-10-01
SRR4052070	qacH	1	CC1	I	United Kingdom	human	Human	2013-11-01
SRR4052134	qacH	1	CC1	I	United Kingdom	human	Human	2013-10-01
SRR4052135	qacH	1	CC1	I	United Kingdom	human	Human	2013-10-01
SRR4052139	qacH	1	CC1	I	United Kingdom	human	Human	2013-10-01
SRR4052158	qacH	1	CC1	I	United Kingdom	human	Human	2011-09-01
SRR4052171	qacH	1	CC1	I	United Kingdom	human	Human	2013-09-01
SRR4052243	qacH	1	CC1	I	United Kingdom	human	Human	2012-05-01
SRR4052266	qacH	1	CC1	I	United Kingdom	human	Human	2013-09-01
SRR4052280	qacH	1	CC1	I	United Kingdom	human	Human	2013-05-01
SRR4052283	qacH	1	CC1	I	United Kingdom	human	Human	2009-09-01
SRR4052342	qacH	1	CC1	I	United Kingdom	human	Human	2008-04-01
SRR4052347	qacH	1	CC1	I	United Kingdom	human	Human	2009-08-01
SRR4052352	qacH	1	CC1	I	United Kingdom	human	Human	2011-10-01
SRR5085210	qacH	1	CC1	I	Italy	human	Human	2015-01-01
SRR6798531	qacH	1	CC1	I	United Kingdom	human	Human	2013-08-01
SRR6798562	qacH	1	CC1	I	United Kingdom	human	Human	2011-11-01
SRR6798600	qacH	1	CC1	I	United Kingdom	human	Human	2011-07-01
SRR6807412	qacH	1	CC1	I	United Kingdom	human	Human	2010-09-01
SRR6807421	qacH	1	CC1	I	United Kingdom	human	Human	2011-11-01
SRR7163884	qacH	1	CC1	I	United Kingdom	human	Human	2016-04-01
SRR7164129	qacH	1	CC1	I	United Kingdom	human	Human	2017-11-01
SRR7167584	qacH	1	CC1	I	United Kingdom	human	Human	2017-03-01
SRR7172550	qacH	1	CC1	I	United Kingdom	human	Human	2017-07-01
SRR7179965	qacH	1	CC1	I	United Kingdom	human	Human	2017-12-01
SRR7180018	qacH	1	CC1	I	United Kingdom	human	Human	2017-07-01
SRR7184336	qacH	1	CC1	I	United Kingdom	human	Human	2017-11-01
SRR7184446	qacH	1	CC1	I	United Kingdom	human	Human	2017-11-01
SRR7429531	qacH	1	CC1	I	Unknown	human	Human	2011
SRR8645401	qacH	1	CC1	I	Unknown	human	Human	2018
SRR8771943	qacH	1	CC1	I	Unknown	human	Human	2019
ERR1102617	emrC	101	CC101	II	Australia	Food	Food	2015-01-01
ERR1102621	emrC	101	CC101	II	Australia	Food	Food	2015-01-01
ERR1102622	emrC	101	CC101	II	Australia	Food	Food	2015-01-01
ERR1230429	qacH	101	CC101	II	Unknown	unknown	Unknown	NA
ERR1431105	emrC	101	CC101	II	Unknown	unknown	Unknown	NA
SRR4301095	emrC	775	CC101	II	United States	smoked salmon	Food	2004-07-29
SRR4301096	emrC	775	CC101	II	United States	smoked salmon	Food	2004-07-17
SRR6457789	emrC	101	CC101	II	Ireland	food	Food	2012-01-01
SRR6457791	emrC	101	CC101	II	Ireland	food	Food	2012-01-01
SRR6457792	emrC	101	CC101	II	Ireland	food	Food	2012-01-01
SRR6457793	emrC	101	CC101	II	Ireland	food	Food	2012-01-01
SRR6457794	emrC	101	CC101	II	Ireland	food	Food	2012-01-01
SRR6457796	emrC	101	CC101	II	Ireland	food	Food	2012-01-01
SRR6457798	emrC	101	CC101	II	Ireland	food	Food	2012-01-01
SRR6457839	emrC	101	CC101	II	Ireland	food	Food	2009-01-01
SRR6457841	emrC	101	CC101	II	Ireland	food	Food	2009-01-01
SRR6457842	emrC	101	CC101	II	Ireland	food	Food	2009-01-01
SRR6457848	emrC	101	CC101	II	Ireland	food	Food	2009-01-01
SRR6457854	emrC	101	CC101	II	Ireland	food	Food	2011-01-01
SRR6457865	emrC	101	CC101	II	Ireland	food	Food	2011-01-01
SRR6457866	emrC	101	CC101	II	Ireland	food	Food	2011-01-01
SRR6457870	emrC	101	CC101	II	Ireland	food	Food	2012-01-01
SRR6457871	emrC	101	CC101	II	Ireland	food	Food	2012-01-01
SRR6457872	emrC	101	CC101	II	Ireland	food	Food	2012-01-01
SRR6457873	emrC	101	CC101	II	Ireland	food	Food	2012-01-01
SRR6457876	emrC	101	CC101	II	Ireland	food	Food	2012-01-01
SRR7828014	emrC	431	CC101	II	United Kingdom	food	Food	2018-07-01
SRR7828047	emrC	2476	CC101	II	United Kingdom	food	Food	2015-04-01
SRR7828204	emrC	101	CC101	II	United Kingdom	food	Food	2016-04-01
SRR7841284	emrC	431	CC101	II	United Kingdom	environmental	Natural environment	2013-11-01
SRR7850424	emrC	431	CC101	II	United Kingdom	environmental	Natural environment	2016-10-01
SRR7866120	emrC	101	CC101	II	United Kingdom	food	Food	2013-07-01
SRR7873680	emrC	101	CC101	II	United Kingdom	food	Food	2013-07-01
SRR8645678	emrC	431	CC101	II	United Kingdom	food	Food	2018
ERR2520947	emrC	101	CC101	II	Bulgaria	human	Human	2012-04-19
ERR2521495	emrC	2177	CC101	II	Spain	human	Human	2016-10-23
ERR2521728	emrC	431	CC101	II	Ireland	human	Human	2015-01-01
ERR2522120	emrC	101	CC101	II	Netherlands	human	Human	2013-01-01
ERR4078645	emrC	101	CC101	II	Germany	human listeriosis	Human	2017
SRR3383229	emrC	431	CC101	II	Ireland	human	Human	NA
SRR4052113	emrC	431	CC101	II	United Kingdom	human	Human	2013-06-01
SRR7163879	emrC	431	CC101	II	United Kingdom	human	Human	2016-08-01
ERR2519466	qacH	101	CC101	II	Austria	human	Human	2013-04-04
ERR2519518	qacH	101	CC101	II	Austria	human	Human	2014-12-16
ERR2519527	qacH	101	CC101	II	Austria	human	Human	2015-01-30
ERR2519529	qacH	101	CC101	II	Austria	human	Human	2015-02-23
ERR2520979	qacH	101	CC101	II	Czech Republic	human	Human	2012-02-15
ERR2521043	qacH	101	CC101	II	Czech Republic	human	Human	2014-08-15
ERR2521712	qacH	101	CC101	II	Ireland	human	Human	2014-01-01
ERR2521713	qacH	101	CC101	II	Ireland	human	Human	2014-01-01
ERR2522485	qacH	101	CC101	II	Poland	human	Human	2013-01-01
ERR2522579	qacH	101	CC101	II	Poland	human	Human	2015-01-01
SRR3578127	qacH	101	CC101	II	Ireland	human	Human	NA
SRR3578128	qacH	101	CC101	II	Ireland	human	Human	NA
SRR12212550	bcrABC	1041	CC1041	I	United States	RTE Product	Food	2020
SRR12340922	bcrABC	1041	CC1041	I	United States	environmental: non-food-contact surface	Production environment	2020
SRR12340925	bcrABC	1041	CC1041	I	United States	environmental: non-food-contact surface	Production environment	2020
SRR2924560	bcrABC	1041	CC1041	I	United States	ready to eat deli meat ham	Food	2011-07-09
SRR2962371	bcrABC	1041	CC1041	I	United States	turkey salad	Food	2008-11-18
SRR5764849	emrE	1025	CC1055	II	Canada	food	Food	1990
SRR9019434	qacH	1055	CC1055	II	United States	environment	Natural environment	2016
SRR1640197	bcrABC	11	CC11	II	United States	clinical	Clinical (unknown)	unknown
SRR1745476	bcrABC	371	CC11	II	United States	blood	Human	2014-11-01
SRR1789030	bcrABC	11	CC11	II	United States	blood	Human	2014-11-01
SRR1805437	bcrABC	11	CC11	II	United States	human	Human	2000-01-01
SRR2053215	bcrABC	11	CC11	II	United States	blood	Human	2015-05-01
SRR2915354	bcrABC	371	CC11	II	United States	blood	Human	2015-10-01
SRR2915356	bcrABC	371	CC11	II	United States	CSF	Human	2015-10-01
SRR7690666	bcrABC	11	CC11	II	United States	blood	Human	2000-01-01
SRR10023495	bcrABC	11	CC11	II	United States	environmental swab from Cold storage room-floor	Production environment	2007
SRR10085557	bcrABC	371	CC11	II	United States	environmental swabs	Production environment	2019
SRR10085706	bcrABC	371	CC11	II	United States	environmental swabs	Production environment	2019
SRR10085741	bcrABC	371	CC11	II	United States	environmental swabs	Production environment	2019
SRR10155212	bcrABC	11	CC11	II	United States	environmental swab	Production environment	2019
SRR10237751	bcrABC	371	CC11	II	United States	missing	Unknown	unknown
SRR10267848	bcrABC	371	CC11	II	United States	dairy case	Food	2005
SRR10429328	bcrABC	11	CC11	II	United States	Environmental sponge	Production environment	2016
SRR10429343	bcrABC	11	CC11	II	United States	Environmental sponge	Production environment	2016
SRR10429360	bcrABC	11	CC11	II	United States	Environmental sponge	Production environment	2016
SRR10429366	bcrABC	11	CC11	II	United States	Environmental sponge	Production environment	2016
SRR1043164	bcrABC	371	CC11	II	United States	Environmental-Bottom of sliding door in pasta room to blast	Production environment	2013-10-29
SRR1048614	bcrABC	371	CC11	II	United States	bottom of sliding door in pasta room to blast	Food	2013-10-29
SRR10883446	bcrABC	11	CC11	II	United States	Environmental Sponge	Production environment	2018
SRR1101493	bcrABC	11	CC11	II	United States	environmental swab	Production environment	2013-11-06
SRR1101590	bcrABC	11	CC11	II	United States	environmental swab	Production environment	2013-11-06
SRR1101626	bcrABC	11	CC11	II	United States	environmental swab	Production environment	2013-11-13
SRR1101638	bcrABC	11	CC11	II	United States	environmental swab	Production environment	2013-11-06
SRR11266553	bcrABC	11	CC11	II	United States	strawberry jelly	Food	2011
SRR11563127	bcrABC	11	CC11	II	United States	missing	Unknown	unknown
SRR1186330	bcrABC	11	CC11	II	United States	julienned bell pepper	Food	2013-11-27
SRR1206198	bcrABC	11	CC11	II	United States	Romaine	Food	2011-10-31
SRR12916369	bcrABC	11	CC11	II	United States	missing	Unknown	unknown
SRR13350383	bcrABC	371	CC11	II	United States	RTE Product	Food	2020
SRR13498985	bcrABC	371	CC11	II	United States	Environmental: food-contact surface	Production environment	2021
SRR1544430,SRR1265017	bcrABC	371	CC11	II	United States	other-non/product contact surface	Production environment	2014-01-01
SRR1609995	bcrABC	11	CC11	II	United States	frozen broccoli	Food	1994-08-15
SRR1609998	bcrABC	11	CC11	II	United States	frozen crinkle cut carrot	Food	1994-08-15
SRR1610010	bcrABC	11	CC11	II	United States	frozen broccoli	Food	1994-08-15
SRR1610012	bcrABC	11	CC11	II	United States	rotini with vegetable	Food	1994-08-15
SRR1610024	bcrABC	11	CC11	II	United States	frozen crinkle cut carrot	Food	1994-08-15
SRR1622983	bcrABC	11	CC11	II	United States	frozen crinkle cut carrot	Food	1994-08-15
SRR1812811	bcrABC	371	CC11	II	United States	ready to eat chicken caesar wrap	Food	2014-01-01
SRR1814355	bcrABC	11	CC11	II	Unknown	unknown	Unknown	unknown
SRR1818083	bcrABC	11	CC11	II	United States	chicken burrito	Food	2004-01-02
SRR1970574	bcrABC	371	CC11	II	United States	environmental: non-food-contact surface	Production environment	2015-01-01
SRR2047518	bcrABC	11	CC11	II	United States	deli meat	Food	unknown
SRR2049103	bcrABC	11	CC11	II	United States	unknown	Unknown	unknown
SRR2102545	bcrABC	371	CC11	II	United States	Cooked, diced chicken	Food	2015-01-01
SRR2533614	bcrABC	11	CC11	II	United States	environmental swab	Production environment	2013-09-23
SRR2533615	bcrABC	11	CC11	II	United States	environmental swab	Production environment	2013-09-23
SRR2533616	bcrABC	11	CC11	II	United States	environmental swab	Production environment	2013-09-23
SRR2540517	bcrABC	371	CC11	II	United States	RTE Product-Chicken wrap	Food	2015-01-01
SRR2777514	bcrABC	11	CC11	II	United States	Environmental Sponge	Production environment	2015-10-08
SRR2777516	bcrABC	11	CC11	II	United States	Environmental Sponge	Production environment	2015-10-08
SRR2777518	bcrABC	11	CC11	II	United States	Environmental Sponge	Production environment	2015-10-08
SRR2777592	bcrABC	11	CC11	II	United States	Environmental Sponge	Production environment	2015-10-08
SRR2777593	bcrABC	11	CC11	II	United States	Environmental Sponge	Production environment	2015-10-08
SRR2914444	bcrABC	11	CC11	II	United States	unknown	Unknown	unknown
SRR3021484	bcrABC	11	CC11	II	United States	environmental swab	Production environment	2011-10-11
SRR3021485	bcrABC	11	CC11	II	United States	environmental swab	Production environment	2011-10-11
SRR3037944	bcrABC	11	CC11	II	United States	turkey wrap	Food	2008-01-10
SRR3037952	bcrABC	11	CC11	II	United States	tuna salad sandwich	Food	2007-08-31
SRR3065881	bcrABC	11	CC11	II	United States	environmental	Natural environment	2015-01-02
SRR3066060	bcrABC	11	CC11	II	United States	environmental	Natural environment	2015-01-02
SRR3066061	bcrABC	11	CC11	II	United States	environmental	Natural environment	2015-01-02
SRR3066070	bcrABC	11	CC11	II	United States	environmental	Natural environment	2015-01-02
SRR3066071	bcrABC	11	CC11	II	United States	environmental	Natural environment	2015-01-02
SRR3066072	bcrABC	11	CC11	II	United States	environmental	Natural environment	2015-01-02
SRR3066073	bcrABC	11	CC11	II	United States	environmental	Natural environment	2015-01-02
SRR3066074	bcrABC	11	CC11	II	United States	environmental	Natural environment	2015-01-02
SRR3066087	bcrABC	11	CC11	II	United States	chicken salad sandwich	Food	2010-08-23
SRR3092099	bcrABC	11	CC11	II	United States	environmental swab	Production environment	2015-11-03
SRR3108941	bcrABC	11	CC11	II	Canada	Solid - Food; Food; Fruit and Vegetable-based Products; Raw and raw processed - Salads; Fresh	Food	2009-01-01
SRR3143796	bcrABC	11	CC11	II	United States	environmental swab	Production environment	2011-10-11
SRR3173579	bcrABC	11	CC11	II	United States	turkey wrap	Food	2008-01-10
SRR3175174	bcrABC	11	CC11	II	United States	italian sandwich	Food	2008-01-10
SRR3175186	bcrABC	11	CC11	II	United States	turkey wrap	Food	2008-01-10
SRR3330418	bcrABC	11	CC11	II	United States	environmental swab	Production environment	2011-03-11
SRR3330419	bcrABC	11	CC11	II	United States	environmental swab	Production environment	2011-03-11
SRR3497933	bcrABC	11	CC11	II	United States	environmental swab	Production environment	2016-04-20
SRR3497934	bcrABC	11	CC11	II	United States	environmental swab	Production environment	2016-04-20
SRR3578999	bcrABC	11	CC11	II	United States	caneloupes	Food	2016-04-19
SRR3634432	bcrABC	11	CC11	II	United States	environmental swab	Production environment	2012-01-12
SRR3634433	bcrABC	11	CC11	II	United States	environmental swab	Production environment	2012-01-12
SRR3647324	bcrABC	11	CC11	II	United States	Environmental Samples	Natural environment	2016-05-16
SRR3647325	bcrABC	11	CC11	II	United States	Environmental Samples	Natural environment	2016-05-18
SRR3657262	bcrABC	371	CC11	II	United States	environmental swab	Production environment	2016-05-19
SRR3657263	bcrABC	371	CC11	II	United States	environmental swab	Production environment	2016-05-19
SRR3657265	bcrABC	371	CC11	II	United States	environmental swab	Production environment	2016-05-19
SRR3712472	bcrABC	11	CC11	II	United States	egg salad sandwich	Food	2006-04-06
SRR3932724	bcrABC	11	CC11	II	United States	unknown	Unknown	2016-05-01
SRR4038284,SRR4039722	bcrABC	11	CC11	II	United States	iceberg lettuce shredded	Food	2012-05-07
SRR4039723	bcrABC	11	CC11	II	United States	iceberg lettuce, shredded	Food	2012-05-15
SRR4119764,SRR4022316	bcrABC	11	CC11	II	United States	environmental swab	Production environment	2016-07-18
SRR4345492	bcrABC	11	CC11	II	United States	environmental swab	Production environment	2012-01-12
SRR4345493	bcrABC	11	CC11	II	United States	environmental swab	Production environment	2012-01-12
SRR4345494	bcrABC	11	CC11	II	United States	environmental swab	Production environment	2012-01-12
SRR4345495	bcrABC	11	CC11	II	United States	environmental swab	Production environment	2012-01-12
SRR4417866	bcrABC	11	CC11	II	United States	iceberg lettuce shredded	Food	2011-01-01
SRR4417906	bcrABC	11	CC11	II	United States	environmental swab	Production environment	2013-02-13
SRR4417907	bcrABC	11	CC11	II	United States	environmental swab	Production environment	2013-02-13
SRR4417908	bcrABC	11	CC11	II	United States	environmental swab	Production environment	2013-02-13
SRR4418760	bcrABC	11	CC11	II	United States	environmental swab	Production environment	2013-09-09
SRR4446290	bcrABC	11	CC11	II	United States	turkey swiss sandwich	Food	2003-08-26
SRR5120760	bcrABC	11	CC11	II	United States	environmental swab	Production environment	2016-09-12
SRR5120763	bcrABC	11	CC11	II	United States	environmental swab	Production environment	2016-09-12
SRR5120768	bcrABC	11	CC11	II	United States	environmental swab	Production environment	2016-09-12
SRR5120771	bcrABC	11	CC11	II	United States	environmental swab	Production environment	2016-09-12
SRR5131994	bcrABC	11	CC11	II	United States	environmental swab	Production environment	2016-12-06
SRR5131999	bcrABC	11	CC11	II	United States	environmental swab	Production environment	2016-12-06
SRR5202337	bcrABC	371	CC11	II	United States	RTE Product	Food	2015-01-01
SRR5278969	bcrABC	371	CC11	II	United States	environmental swab	Production environment	2017-01-01
SRR5278973	bcrABC	371	CC11	II	United States	environmental swab	Production environment	2017-01-01
SRR5291687	bcrABC	11	CC11	II	United States	Environmental Sponge	Production environment	2014-01-01
SRR5292203	bcrABC	11	CC11	II	United States	environmental swab	Production environment	2014-01-01
SRR5353327	bcrABC	371	CC11	II	United States	Environmental sponge	Production environment	2016-01-01
SRR5422035	bcrABC	11	CC11	II	United States	unknown	Unknown	2017-03-08
SRR5571345	bcrABC	371	CC11	II	United States	Environmental sponge	Production environment	2016-01-01
SRR5656407	bcrABC	11	CC11	II	United States	environmental swab	Production environment	2017-05-03
SRR5758431	bcrABC	11	CC11	II	United States	environmental swab	Production environment	2017-05-10
SRR5758441	bcrABC	11	CC11	II	United States	environmental swab	Production environment	2017-05-10
SRR5758444	bcrABC	11	CC11	II	United States	environmental swab	Production environment	2017-05-10
SRR5758445	bcrABC	11	CC11	II	United States	environmental swab	Production environment	2017-05-11
SRR5865522	bcrABC	11	CC11	II	United States	cuban sandwich	Food	2002-03-18
SRR5942292	bcrABC	11	CC11	II	United States	environmental swab	Production environment	2017-01-01
SRR5942293	bcrABC	11	CC11	II	United States	environmental swab	Production environment	2017-01-01
SRR5942328	bcrABC	11	CC11	II	United States	environmental swab	Production environment	2017-01-01
SRR5942331	bcrABC	11	CC11	II	United States	environmental swab	Production environment	2017-01-01
SRR5942332	bcrABC	11	CC11	II	United States	environmental swab	Production environment	2017-01-01
SRR5942401	bcrABC	11	CC11	II	United States	environmental swab	Production environment	2017-01-01
SRR5962454,SRR6059694	bcrABC	11	CC11	II	United States	environmental swab	Production environment	2017-07-25
SRR6114156	bcrABC	11	CC11	II	United States	cuban sandwich	Food	2002-03-18
SRR6144323	bcrABC	11	CC11	II	United States	unknown	Unknown	unknown
SRR6304920,SRR4418759	bcrABC	11	CC11	II	United States	environmental swab	Production environment	2013-09-09
SRR6930644	bcrABC	11	CC11	II	United States	floor-produce area	Production environment	2005-09-27
SRR6956667	bcrABC	371	CC11	II	United States	unknown	Unknown	2001-01-01
SRR7094378,SRR7040516	bcrABC	11	CC11	II	United States	environmental swab	Production environment	2018-04-06
SRR7196730	bcrABC	11	CC11	II	United States	environmental swab	Production environment	2010-06-10
SRR7196747	bcrABC	11	CC11	II	United States	environmental swab	Production environment	2010-06-10
SRR7343289	bcrABC	11	CC11	II	United States	roast beef sandwich	Food	1999-03-01
SRR7343580	bcrABC	11	CC11	II	United States	italian wrap	Food	1999-03-01
SRR7345799	bcrABC	11	CC11	II	United States	turkey wrap	Food	1999-03-01
SRR7498064	bcrABC	11	CC11	II	United States	environmental swab	Production environment	2018-01-01
SRR7498067	bcrABC	11	CC11	II	United States	environmental swab	Production environment	2018-01-01
SRR7525550,SRR11266553	bcrABC	11	CC11	II	United States	strawberry jelly	Food	2011-03-11
SRR7551062,SRR1101346	bcrABC	1640	CC11	II	United States	environmental swab	Production environment	2013-09-10
SRR7702425	bcrABC	11	CC11	II	United States	environmental swab	Production environment	2011-04-13
SRR7758970,SRR1101539	bcrABC	371	CC11	II	United States	environmental swab	Production environment	2013-09-11
SRR7842422	emrC	3063	CC11	II	United Kingdom	environmental	Natural environment	2017-12-01
SRR7866791	emrC	11	CC11	II	United Kingdom	food	Food	2013-08-01
SRR7873713	emrC	11	CC11	II	United Kingdom	environmental	Natural environment	2013-08-01
SRR7942827	bcrABC	11	CC11	II	United States	environmental swab	Production environment	2011-03-14
SRR7942845	bcrABC	11	CC11	II	United States	environmental swab	Production environment	2011-03-14
SRR8272680	bcrABC	11	CC11	II	United States	swab	Production environment	2010
SRR8307458	bcrABC	11	CC11	II	United States	swab	Production environment	2010
SRR8307464	bcrABC	11	CC11	II	United States	swab	Production environment	2010
SRR8307468	bcrABC	11	CC11	II	United States	swab	Production environment	2010
SRR8365022	bcrABC	11	CC11	II	United States	RTE:Product	Food	2006
SRR8470564	bcrABC	11	CC11	II	United States	salad mix	Food	2010
SRR8470581	bcrABC	11	CC11	II	United States	swab	Production environment	2010
SRR8470608	bcrABC	11	CC11	II	United States	swab	Production environment	2010
SRR8471068	bcrABC	11	CC11	II	United States	swab	Production environment	2010
SRR8471072	bcrABC	11	CC11	II	United States	swab	Production environment	2010
SRR8471098	bcrABC	11	CC11	II	United States	salad mix	Food	2010
SRR8471531	bcrABC	11	CC11	II	United States	swab	Production environment	2010
SRR8472277	bcrABC	11	CC11	II	United States	missing	Unknown	unknown
SRR8544190	bcrABC	371	CC11	II	United States	drain-raw meat	Production environment	2006
SRR8582416	bcrABC	11	CC11	II	United States	sponge	Production environment	2019
SRR8632419	bcrABC	11	CC11	II	United States	environmental	Natural environment	2019-02-11
SRR8632421	bcrABC	11	CC11	II	United States	environmental	Natural environment	2019-02-11
SRR8632422	bcrABC	11	CC11	II	United States	environmental	Natural environment	2019-02-11
SRR8792484	bcrABC	11	CC11	II	United States	environmental swabs	Production environment	2019
SRR8792486	bcrABC	11	CC11	II	United States	environmental swabs	Production environment	2019
SRR8792796	bcrABC	11	CC11	II	United States	environmental swabs	Production environment	2019
SRR8796999	bcrABC	11	CC11	II	United States	food	Food	1989
SRR8798076	bcrABC	11	CC11	II	United States	sponge	Production environment	2019
SRR8837566	bcrABC	11	CC11	II	United States	environmental swabs	Production environment	2019
SRR8837579	bcrABC	11	CC11	II	United States	environmental swabs	Production environment	2019
SRR8837582	bcrABC	11	CC11	II	United States	environmental swabs	Production environment	2019
SRR8837833	bcrABC	11	CC11	II	United States	environmental swabs	Production environment	2019
SRR8874477	bcrABC	11	CC11	II	United States	environmental swabs	Production environment	2019
SRR8874530	bcrABC	11	CC11	II	United States	environmental swabs	Production environment	2019
SRR8874787	bcrABC	11	CC11	II	United States	environmental swabs	Production environment	2019
SRR9007231	bcrABC	11	CC11	II	Unknown	sponge	Production environment	2019
SRR9016831	bcrABC	11	CC11	II	United States	Sponge #75	Production environment	2019
ERR2520567	emrC	2181	CC11	II	Belgium	human	Human	2011-01-01
ERR1100919	qacH	121	CC121	II	Unknown	unknown	Unknown	NA
ERR1100947	qacH	121	CC121	II	Unknown	unknown	Unknown	NA
ERR1100966	qacH	121	CC121	II	Unknown	unknown	Unknown	NA
ERR1102214	qacH	121	CC121	II	Australia	Food	Food	2010-01-01
ERR1102232	qacH	121	CC121	II	Australia	Food	Food	2010-01-01
ERR1102233	qacH	121	CC121	II	Australia	Food	Food	2010-01-01
ERR1102413	qacH	121	CC121	II	Australia	Food	Food	2013-01-01
ERR1102431	qacH	121	CC121	II	Australia	Food	Food	2013-01-01
ERR1102446	qacH	121	CC121	II	Australia	Environ	Natural environment	2013-01-01
ERR1102451	qacH	121	CC121	II	Australia	Food	Food	2013-01-01
ERR1102454	qacH	121	CC121	II	Australia	Food	Food	2013-01-01
ERR1102455	qacH	121	CC121	II	Australia	Food	Food	2013-01-01
ERR1102458	qacH	121	CC121	II	Australia	Food	Food	2013-01-01
ERR1102459	qacH	121	CC121	II	Australia	Food	Food	2013-01-01
ERR1102484	qacH	121	CC121	II	Australia	Environ	Natural environment	2013-01-01
ERR1102485	qacH	121	CC121	II	Australia	unknown	Unknown	2013-01-01
ERR1102506	qacH	121	CC121	II	Australia	Food	Food	2014-01-01
ERR1102510	qacH	121	CC121	II	Australia	Food	Food	2014-01-01
ERR1102511	qacH	121	CC121	II	Australia	Food	Food	2014-01-01
ERR1102564	qacH	121	CC121	II	Australia	Environ	Natural environment	2014-01-01
ERR1102566	qacH	121	CC121	II	Australia	Food	Food	2014-01-01
ERR1102578	qacH	121	CC121	II	Australia	Food	Food	2014-01-01
ERR1276189	qacH	121	CC121	II	Unknown	unknown	Unknown	NA
ERR1276199	qacH	121	CC121	II	Unknown	unknown	Unknown	NA
ERR1276207	qacH	121	CC121	II	Unknown	unknown	Unknown	NA
ERR1276217	qacH	121	CC121	II	Unknown	unknown	Unknown	NA
ERR1276218	qacH	121	CC121	II	Unknown	unknown	Unknown	NA
ERR1276219	qacH	121	CC121	II	Unknown	unknown	Unknown	NA
ERR1276221	qacH	121	CC121	II	Unknown	unknown	Unknown	NA
ERR1276222	qacH	121	CC121	II	Unknown	unknown	Unknown	NA
ERR1276223	qacH	121	CC121	II	Unknown	unknown	Unknown	NA
ERR1276224	qacH	121	CC121	II	Unknown	unknown	Unknown	NA
ERR1276225	qacH	121	CC121	II	Unknown	unknown	Unknown	NA
ERR1276228	qacH	121	CC121	II	Unknown	unknown	Unknown	NA
ERR1304204	qacH	121	CC121	II	Unknown	unknown	Unknown	NA
ERR1304227	qacH	121	CC121	II	Unknown	unknown	Unknown	NA
ERR1304228	qacH	121	CC121	II	Unknown	unknown	Unknown	NA
ERR1304231	qacH	121	CC121	II	Unknown	unknown	Unknown	NA
ERR1432959	qacH	121	CC121	II	Chile	unknown	Unknown	2013-01-01
ERR1432960	qacH	121	CC121	II	Australia	unknown	Unknown	2009-01-01
ERR1432961	qacH	121	CC121	II	Australia	unknown	Unknown	2010-01-01
ERR1432962	qacH	121	CC121	II	Australia	unknown	Unknown	2010-01-01
ERR1432977	qacH	121	CC121	II	Denmark	unknown	Unknown	2003-03-01
ERR1432978	qacH	121	CC121	II	Denmark	unknown	Unknown	2003-03-01
ERR1432979	qacH	121	CC121	II	Denmark	unknown	Unknown	2003-03-01
ERR1432981	qacH	121	CC121	II	Denmark	unknown	Unknown	1996-01-01
ERR1432982	qacH	121	CC121	II	Denmark	unknown	Unknown	1996-11-01
ERR1432983	qacH	121	CC121	II	Denmark	unknown	Unknown	1996-06-01
ERR1432985	qacH	121	CC121	II	Denmark	unknown	Unknown	1996-04-01
ERR1432986	qacH	121	CC121	II	Chile	unknown	Unknown	2014-08-01
ERR1432987	qacH	121	CC121	II	Denmark	unknown	Unknown	2002-12-01
ERR1432988	qacH	121	CC121	II	Denmark	unknown	Unknown	2002-12-01
ERR1432989	qacH	121	CC121	II	Denmark	unknown	Unknown	2002-11-01
ERR1432991	qacH	121	CC121	II	Denmark	unknown	Unknown	2003-03-01
ERR1432993	qacH	121	CC121	II	Denmark	unknown	Unknown	2004-03-01
ERR1432994	qacH	121	CC121	II	Denmark	unknown	Unknown	2002-11-01
ERR1433001	qacH	121	CC121	II	Denmark	unknown	Unknown	2014-05-01
ERR1433004	qacH	121	CC121	II	Denmark	unknown	Unknown	2014-07-01
ERR1433005	qacH	121	CC121	II	Denmark	unknown	Unknown	2014-07-01
ERR1433006	qacH	121	CC121	II	Denmark	unknown	Unknown	2014-08-01
ERR1433007	qacH	121	CC121	II	Denmark	unknown	Unknown	2014-08-01
ERR1433008	qacH	121	CC121	II	Denmark	unknown	Unknown	2014-09-01
ERR1433010	qacH	121	CC121	II	Denmark	unknown	Unknown	2014-11-01
ERR1433017	qacH	121	CC121	II	Denmark	unknown	Unknown	2014-02-01
ERR1433021	qacH	121	CC121	II	Denmark	unknown	Unknown	2013-05-01
ERR1433022	qacH	121	CC121	II	Denmark	unknown	Unknown	2013-12-01
ERR1433023	qacH	121	CC121	II	Denmark	unknown	Unknown	2014-03-01
ERR1433025	qacH	121	CC121	II	Denmark	unknown	Unknown	2014-05-01
ERR1433026	qacH	121	CC121	II	Denmark	unknown	Unknown	2014-07-01
ERR1433027	qacH	121	CC121	II	Denmark	unknown	Unknown	2014-07-01
ERR1433028	qacH	121	CC121	II	Denmark	unknown	Unknown	2014-09-01
ERR1433029	qacH	121	CC121	II	Denmark	unknown	Unknown	2014-11-01
ERR1433030	qacH	121	CC121	II	Denmark	unknown	Unknown	2014-11-01
ERR1433033	qacH	121	CC121	II	Denmark	unknown	Unknown	2013-05-01
ERR1433034	qacH	121	CC121	II	Denmark	unknown	Unknown	2013-08-01
ERR1433036	qacH	121	CC121	II	Denmark	unknown	Unknown	2013-09-01
ERR1433037	qacH	121	CC121	II	Denmark	unknown	Unknown	2013-09-01
ERR1599696	qacH	121	CC121	II	Denmark	not provided	Unknown	2006-01-01
ERR1599740	qacH	121	CC121	II	Denmark	not provided	Unknown	2010-01-01
ERR1599772	qacH	121	CC121	II	Denmark	not provided	Unknown	2013-01-01
ERR1599776	qacH	236	CC121	II	Denmark	not provided	Unknown	2014-01-01
ERR1736228	qacH	121	CC121	II	France	production environment - meat processing plant	Production environment	2006
ERR1736229	qacH	121	CC121	II	France	production environment - meat processing plant	Production environment	2006
ERR1738637	qacH	121	CC121	II	France	Food	Food	2005-01-01
ERR1738638	qacH	121	CC121	II	France	Food	Food	2005-01-01
ERR1738639	qacH	121	CC121	II	France	Food	Food	2008-01-01
ERR1738641	qacH	121	CC121	II	France	Food	Food	2008-01-01
ERR1738642	qacH	121	CC121	II	France	Food	Food	2008-01-01
ERR1738644	qacH	121	CC121	II	France	Food	Food	2008-01-01
ERR1738645	qacH	121	CC121	II	France	Food	Food	2008-01-01
ERR1738646	qacH	121	CC121	II	France	Food	Food	2008-01-01
ERR1738647	qacH	121	CC121	II	France	Food	Food	2008-01-01
ERR1738649	qacH	121	CC121	II	France	Food	Food	2009-01-01
ERR1738650	qacH	121	CC121	II	France	Food	Food	2009-01-01
ERR1738651	qacH	121	CC121	II	France	Food	Food	2009-01-01
ERR1738652	qacH	121	CC121	II	France	Food	Food	2009-01-01
ERR1738653	qacH	121	CC121	II	France	Food	Food	2009-01-01
ERR1738654	qacH	121	CC121	II	France	Food	Food	2009-01-01
ERR1738656	qacH	121	CC121	II	France	Food	Food	2009-01-01
ERR1738657	qacH	121	CC121	II	France	Food	Food	2009-01-01
ERR1738658	qacH	121	CC121	II	France	Food	Food	2009-01-01
ERR1738660	qacH	121	CC121	II	France	Food	Food	2009-01-01
ERR1738661	qacH	121	CC121	II	France	Food	Food	2010-01-01
ERR1738666	qacH	1433	CC121	II	France	Food	Food	2003-01-01
ERR1738675	qacH	121	CC121	II	France	Food	Food	2004-01-01
ERR1738685	qacH	121	CC121	II	France	Food	Food	2005-01-01
ERR1738686	qacH	121	CC121	II	France	Food	Food	2005-01-01
ERR1738704	qacH	121	CC121	II	France	Food	Food	2006-01-01
ERR1738705	qacH	121	CC121	II	France	Food	Food	2006-01-01
ERR1738708	qacH	121	CC121	II	France	Food	Food	2006-01-01
ERR1738709	qacH	121	CC121	II	France	Food	Food	2006-01-01
ERR1738714	qacH	121	CC121	II	France	Food	Food	2007-01-01
ERR1738718	qacH	121	CC121	II	France	Food	Food	2007-01-01
ERR1738720	qacH	121	CC121	II	France	Food	Food	2008-01-01
ERR1738722	qacH	121	CC121	II	France	Food	Food	2008-01-01
ERR1738723	qacH	121	CC121	II	France	Food	Food	2008-01-01
ERR1738729	qacH	121	CC121	II	France	Food	Food	2008-01-01
ERR1738733	qacH	121	CC121	II	France	Food	Food	2008-01-01
ERR1738734	qacH	121	CC121	II	France	Food	Food	2008-01-01
ERR1738735	qacH	121	CC121	II	France	Food	Food	2008-01-01
ERR1738736	qacH	121	CC121	II	France	Food	Food	2008-01-01
ERR1738753	qacH	121	CC121	II	France	Food	Food	2009-01-01
ERR1738758	qacH	121	CC121	II	France	Food	Food	2010-01-01
ERR1738763	qacH	121	CC121	II	France	Food	Food	2010-01-01
ERR1738764	qacH	121	CC121	II	France	Food	Food	2010-01-01
ERR1738769	qacH	121	CC121	II	France	Food	Food	2011-01-01
ERR1738776	qacH	121	CC121	II	France	Food	Food	2011-01-01
ERR1738781	qacH	121	CC121	II	France	Food	Food	2011-01-01
ERR1738782	qacH	121	CC121	II	France	Food	Food	2011-01-01
ERR1738783	qacH	121	CC121	II	France	Food	Food	2011-01-01
ERR1738786	qacH	121	CC121	II	France	Food	Food	2011-01-01
ERR1738796	qacH	121	CC121	II	France	Food	Food	2012-01-01
ERR1738797	qacH	121	CC121	II	France	Food	Food	2012-01-01
ERR1738800	qacH	121	CC121	II	France	Food	Food	2012-01-01
ERR1738803	qacH	121	CC121	II	France	Food	Food	2012-01-01
ERR1738804	qacH	121	CC121	II	France	Food	Food	2012-01-01
ERR1738806	qacH	121	CC121	II	France	Food	Food	2013-01-01
ERR1940730	qacH	121	CC121	II	Unknown	unknown	Unknown	NA
ERR1940760	qacH	121	CC121	II	Unknown	unknown	Unknown	NA
ERR1947061	qacH	108	CC121	II	Unknown	unknown	Unknown	NA
ERR1947087	qacH	755	CC121	II	Unknown	unknown	Unknown	NA
ERR1947110	qacH	121	CC121	II	Unknown	unknown	Unknown	NA
ERR1947114	qacH	121	CC121	II	Unknown	unknown	Unknown	NA
ERR1947123	qacH	121	CC121	II	Unknown	unknown	Unknown	NA
ERR1947124	qacH	121	CC121	II	Unknown	unknown	Unknown	NA
ERR1947128	qacH	121	CC121	II	Unknown	unknown	Unknown	NA
ERR1947130	qacH	121	CC121	II	Unknown	unknown	Unknown	NA
ERR2189825	qacH	121	CC121	II	Poland	unknown	Unknown	NA
ERR2189826	qacH	121	CC121	II	Poland	unknown	Unknown	NA
ERR2189835	qacH	121	CC121	II	Singapore	unknown	Unknown	NA
ERR2189836	qacH	121	CC121	II	Singapore	unknown	Unknown	NA
ERR2189843	qacH	121	CC121	II	Singapore	unknown	Unknown	NA
ERR2189844	qacH	121	CC121	II	Singapore	unknown	Unknown	NA
ERR2189855	qacH	121	CC121	II	Switzerland	unknown	Unknown	NA
ERR2189856	qacH	121	CC121	II	Switzerland	unknown	Unknown	NA
ERR2189871	qacH	121	CC121	II	United Kingdom	unknown	Unknown	NA
ERR2189872	qacH	121	CC121	II	United Kingdom	unknown	Unknown	NA
ERR2189883	qacH	121	CC121	II	United States	unknown	Unknown	NA
ERR2189884	qacH	121	CC121	II	United States	unknown	Unknown	NA
ERR2189891	qacH	121	CC121	II	United States	unknown	Unknown	NA
ERR2189892	qacH	121	CC121	II	United States	unknown	Unknown	NA
ERR2189898	qacH	121	CC121	II	United States	unknown	Unknown	NA
ERR2189899	qacH	121	CC121	II	United States	unknown	Unknown	NA
ERR2189911	qacH	121	CC121	II	United States	unknown	Unknown	NA
ERR2189922	qacH	121	CC121	II	United States	unknown	Unknown	NA
ERR2189923	qacH	121	CC121	II	United States	unknown	Unknown	NA
ERR2189934	qacH	121	CC121	II	Australia	unknown	Unknown	NA
ERR2189946	qacH	121	CC121	II	Australia	unknown	Unknown	NA
ERR2189947	qacH	121	CC121	II	Australia	unknown	Unknown	NA
ERR2189958	qacH	121	CC121	II	Australia	unknown	Unknown	NA
ERR2189959	qacH	121	CC121	II	Australia	unknown	Unknown	NA
ERR2189970	qacH	121	CC121	II	Austria	unknown	Unknown	NA
ERR2189971	qacH	121	CC121	II	Denmark	unknown	Unknown	2016
ERR2189982	qacH	121	CC121	II	Belgium	unknown	Unknown	NA
ERR2189983	qacH	121	CC121	II	Belgium	unknown	Unknown	NA
ERR2189994	qacH	121	CC121	II	Belgium	unknown	Unknown	NA
ERR2189995	qacH	121	CC121	II	Belgium	unknown	Unknown	NA
ERR2190000	qacH	121	CC121	II	Canada	unknown	Unknown	NA
ERR2190001	qacH	121	CC121	II	Canada	unknown	Unknown	NA
ERR2190012	qacH	121	CC121	II	Canada	unknown	Unknown	NA
ERR2190013	qacH	121	CC121	II	Canada	unknown	Unknown	NA
ERR2190022	qacH	121	CC121	II	Denmark	unknown	Unknown	NA
ERR2190023	qacH	121	CC121	II	Denmark	unknown	Unknown	NA
ERR2190034	qacH	121	CC121	II	Denmark	unknown	Unknown	NA
ERR2190035	qacH	121	CC121	II	Denmark	unknown	Unknown	NA
ERR2190042	qacH	121	CC121	II	Denmark	unknown	Unknown	NA
ERR2190043	qacH	121	CC121	II	Denmark	unknown	Unknown	NA
ERR2190054	qacH	121	CC121	II	Finland	unknown	Unknown	NA
ERR2190055	qacH	121	CC121	II	Finland	unknown	Unknown	NA
ERR2190066	qacH	121	CC121	II	France	unknown	Unknown	NA
ERR2190067	qacH	121	CC121	II	France	unknown	Unknown	NA
ERR2190078	qacH	121	CC121	II	Germany	unknown	Unknown	NA
ERR2190079	qacH	121	CC121	II	Germany	unknown	Unknown	NA
ERR2190090	qacH	121	CC121	II	Germany	unknown	Unknown	NA
ERR2190091	qacH	121	CC121	II	Germany	unknown	Unknown	NA
ERR2190102	qacH	121	CC121	II	Germany	unknown	Unknown	NA
ERR2190103	qacH	121	CC121	II	Germany	unknown	Unknown	NA
ERR2190110	qacH	121	CC121	II	Hong Kong	unknown	Unknown	NA
ERR2190111	qacH	121	CC121	II	Hong Kong	unknown	Unknown	NA
ERR2190122	qacH	121	CC121	II	Italy	unknown	Unknown	NA
ERR2190123	qacH	121	CC121	II	Italy	unknown	Unknown	NA
ERR2190134	qacH	121	CC121	II	Italy	unknown	Unknown	NA
ERR2190135	qacH	121	CC121	II	Italy	unknown	Unknown	NA
ERR2190147	qacH	121	CC121	II	Italy	unknown	Unknown	NA
ERR2190154	qacH	121	CC121	II	Italy	unknown	Unknown	NA
ERR2190155	qacH	121	CC121	II	Italy	unknown	Unknown	NA
ERR2190174	qacH	121	CC121	II	Italy	unknown	Unknown	NA
ERR2190175	qacH	121	CC121	II	Italy	unknown	Unknown	NA
ERR2190190	qacH	121	CC121	II	Latvia	unknown	Unknown	NA
ERR2190191	qacH	121	CC121	II	Latvia	unknown	Unknown	NA
ERR2190200	qacH	121	CC121	II	Luxembourg	unknown	Unknown	NA
ERR2190201	qacH	121	CC121	II	Luxembourg	unknown	Unknown	NA
ERR2190208	qacH	121	CC121	II	Mexico	unknown	Unknown	NA
ERR2190209	qacH	121	CC121	II	Mexico	unknown	Unknown	NA
ERR2190219	qacH	121	CC121	II	Mexico	unknown	Unknown	NA
ERR2190220	qacH	121	CC121	II	Mexico	unknown	Unknown	NA
ERR2519439	qacH	121	CC121	II	Austria	unknown	Unknown	2010-12-10
ERR2519454	qacH	121	CC121	II	Austria	unknown	Unknown	2011-08-08
ERR2520524	qacH	121	CC121	II	Belgium	unknown	Unknown	2010-01-01
ERR2520555	qacH	121	CC121	II	Belgium	unknown	Unknown	2011-01-01
ERR2520586	qacH	121	CC121	II	Belgium	unknown	Unknown	2011-01-01
ERR2520619	qacH	121	CC121	II	Belgium	unknown	Unknown	2012-01-01
ERR2520659	qacH	121	CC121	II	Belgium	unknown	Unknown	2012-01-01
ERR2520665	qacH	121	CC121	II	Belgium	unknown	Unknown	2012-01-01
ERR2520684	qacH	121	CC121	II	Belgium	unknown	Unknown	2013-01-01
ERR2520702	qacH	121	CC121	II	Belgium	unknown	Unknown	2013-01-01
ERR2520720	qacH	121	CC121	II	Belgium	unknown	Unknown	2013-01-01
ERR2520728	qacH	121	CC121	II	Belgium	unknown	Unknown	2013-01-01
ERR2520731	qacH	121	CC121	II	Belgium	unknown	Unknown	2013-01-01
ERR2520738	qacH	121	CC121	II	Belgium	unknown	Unknown	2013-01-01
ERR2520747	qacH	236	CC121	II	Belgium	unknown	Unknown	2013-01-01
ERR2520769	qacH	121	CC121	II	Belgium	unknown	Unknown	2014-01-01
ERR2520776	qacH	121	CC121	II	Belgium	unknown	Unknown	2014-01-01
ERR2520805	qacH	121	CC121	II	Belgium	unknown	Unknown	2014-01-01
ERR2521025	qacH	121	CC121	II	Czech Republic	unknown	Unknown	2014-03-15
ERR2521032	qacH	121	CC121	II	Czech Republic	unknown	Unknown	2014-06-15
ERR2521261	qacH	121	CC121	II	Spain	unknown	Unknown	2013-04-19
ERR2521314	qacH	121	CC121	II	Spain	unknown	Unknown	2010-07-01
ERR2521356	qacH	121	CC121	II	Spain	unknown	Unknown	2015-05-21
ERR2521357	qacH	121	CC121	II	Spain	unknown	Unknown	2015-05-23
ERR2521476	qacH	121	CC121	II	Spain	unknown	Unknown	2016-09-14
ERR2521730	qacH	121	CC121	II	Ireland	unknown	Unknown	2015-01-01
ERR2521731	qacH	121	CC121	II	Ireland	unknown	Unknown	2015-01-01
ERR2521765	qacH	121	CC121	II	Iceland	unknown	Unknown	2012-01-01
ERR2521769	qacH	121	CC121	II	Iceland	unknown	Unknown	2014-01-01
ERR2521770	qacH	121	CC121	II	Iceland	unknown	Unknown	2014-01-01
ERR2521771	qacH	121	CC121	II	Iceland	unknown	Unknown	2014-01-01
ERR2521993	qacH	121	CC121	II	Netherlands	unknown	Unknown	2011-01-01
ERR2522012	qacH	121	CC121	II	Netherlands	unknown	Unknown	2012-01-01
ERR2522041	qacH	121	CC121	II	Netherlands	unknown	Unknown	2012-01-01
ERR2522143	qacH	121	CC121	II	Netherlands	unknown	Unknown	2014-01-01
ERR2522258	qacH	121	CC121	II	Norway	unknown	Unknown	2010-01-01
ERR2522263	qacH	121	CC121	II	Norway	unknown	Unknown	2011-01-01
ERR2522276	qacH	121	CC121	II	Norway	unknown	Unknown	2011-01-01
ERR2522284	qacH	121	CC121	II	Norway	unknown	Unknown	2012-01-01
ERR2522292	qacH	121	CC121	II	Norway	unknown	Unknown	2012-01-01
ERR2522294	qacH	121	CC121	II	Norway	unknown	Unknown	2012-01-01
ERR2522295	qacH	121	CC121	II	Norway	unknown	Unknown	2012-01-01
ERR2522297	qacH	121	CC121	II	Norway	unknown	Unknown	2012-01-01
ERR2522312	qacH	121	CC121	II	Norway	unknown	Unknown	2013-01-01
ERR2522335	qacH	121	CC121	II	Norway	unknown	Unknown	2014-01-01
ERR2522337	qacH	121	CC121	II	Norway	unknown	Unknown	2014-01-01
ERR2522338	qacH	121	CC121	II	Norway	unknown	Unknown	2014-01-01
ERR2522353	qacH	121	CC121	II	Norway	unknown	Unknown	2015-01-01
ERR2522363	qacH	121	CC121	II	Norway	unknown	Unknown	2015-01-01
ERR2522810	qacH	121	CC121	II	Sweden	unknown	Unknown	2011-01-01
ERR2522883	qacH	121	CC121	II	Sweden	unknown	Unknown	2013-01-01
ERR2522993	qacH	121	CC121	II	Slovenia	unknown	Unknown	2014-01-01
ERR2523665	qacH	121	CC121	II	Denmark	not provided	Unknown	2010-01-01
ERR2523791	qacH	121	CC121	II	Denmark	not provided	Unknown	2015-01-01
ERR2727616	qacH	121	CC121	II	France	Sea food	Food	2008-01-01
ERR2727620	qacH	121	CC121	II	France	sea food	Food	2010-01-01
ERR2727621	qacH	121	CC121	II	France	sea food	Food	2010-01-01
ERR2728038	qacH	121	CC121	II	France	sea food	Food	2011-01-01
ERR2728039	qacH	121	CC121	II	France	sea food	Food	2011-01-01
ERR2734419	qacH	121	CC121	II	France	Industrial environnement	Production environment	2014-01-01
ERR3040075	qacH	121	CC121	II	United States	Smoked salmon	Food	2000
ERR3040104	qacH	121	CC121	II	France	Environment	Natural environment	2000
ERR3040108	qacH	121	CC121	II	France	Environment	Natural environment	2000
ERR3040135	qacH	121	CC121	II	France	Environment	Natural environment	2008
ERR3040137	qacH	121	CC121	II	France	Environment	Natural environment	2009
ERR3040138	qacH	121	CC121	II	France	Environment	Natural environment	2009
ERR3040144	qacH	121	CC121	II	United States	Shrimp	Food	2011
ERR3040145	qacH	121	CC121	II	France	Environment	Natural environment	2011
ERR3040146	qacH	121	CC121	II	United States	Shrimp	Food	2011
ERR3040147	qacH	121	CC121	II	France	Environment	Natural environment	2011
ERR3040148	qacH	121	CC121	II	France	Environment	Natural environment	2012
ERR3040149	qacH	121	CC121	II	United States	Shrimp	Food	2012
ERR3522513	qacH	121	CC121	II	Italy	NA	Unknown	2014
ERR3522553	qacH	121	CC121	II	Italy	NA	Unknown	2015
ERR4015981	qacH	236	CC121	II	Germany	Food Processing Environment	Production environment	2017
ERR4015983	qacH	236	CC121	II	Germany	Food Processing Environment	Production environment	2017
ERR4015984	qacH	121	CC121	II	Germany	Food Processing Environment	Production environment	2017
ERR4015990	qacH	121	CC121	II	Germany	Food Processing Environment	Production environment	2017
ERR4015991	qacH	121	CC121	II	Germany	Food Processing Environment	Production environment	2017
ERR4016004	qacH	121	CC121	II	Germany	Food Processing Environment	Production environment	2017
ERR4016005	qacH	121	CC121	II	Germany	Food Processing Environment	Production environment	2017
ERR4016006	qacH	121	CC121	II	Germany	Food Processing Environment	Production environment	2017
ERR4016025	qacH	121	CC121	II	Germany	Food Processing Environment	Production environment	2017
ERR4016031	qacH	121	CC121	II	Germany	Food Processing Environment	Production environment	2017
ERR4016035	qacH	121	CC121	II	Germany	Food Processing Environment	Production environment	2017
ERR4016040	qacH	121	CC121	II	Germany	Food Processing Environment	Production environment	2017
ERR4016045	qacH	121	CC121	II	Germany	Food Processing Environment	Production environment	2017
ERR4016046	qacH	121	CC121	II	Germany	Food Processing Environment	Production environment	2017
ERR4016047	qacH	121	CC121	II	Germany	Food Processing Environment	Production environment	2017
ERR4016048	qacH	121	CC121	II	Germany	Food Processing Environment	Production environment	2017
ERR4016051	qacH	121	CC121	II	Germany	Food Processing Environment	Production environment	2017
ERR4016052	qacH	236	CC121	II	Germany	Food Processing Environment	Production environment	2017
ERR4016071	qacH	121	CC121	II	Germany	Food Processing Environment	Production environment	2018
ERR4016076	qacH	121	CC121	II	Germany	Food Processing Environment	Production environment	2018
ERR4016079	qacH	121	CC121	II	Germany	Food Processing Environment	Production environment	2018
ERR4016084	qacH	236	CC121	II	Germany	Food Processing Environment	Production environment	2018
ERR4016089	qacH	236	CC121	II	Germany	Food Processing Environment	Production environment	2018
ERR4016093	qacH	121	CC121	II	Germany	Food Processing Environment	Production environment	2018
ERR4016097	qacH	121	CC121	II	Germany	Food Processing Environment	Production environment	2018
ERR4016098	qacH	121	CC121	II	Germany	Food Processing Environment	Production environment	2018
ERR4016099	qacH	121	CC121	II	Germany	Food Processing Environment	Production environment	2018
ERR4016101	qacH	121	CC121	II	Germany	Food Processing Environment	Production environment	2018
ERR4016102	qacH	121	CC121	II	Germany	Food Processing Environment	Production environment	2018
ERR4016113	qacH	121	CC121	II	Germany	Food Processing Environment	Production environment	2018
ERR4016121	qacH	121	CC121	II	Germany	Food Processing Environment	Production environment	2018
ERR4016130	qacH	121	CC121	II	Germany	Food Processing Environment	Production environment	2018
ERR4016131	qacH	236	CC121	II	Germany	Food Processing Environment	Production environment	2018
ERR4016134	qacH	121	CC121	II	Germany	Food Processing Environment	Production environment	2018
ERR4016136	qacH	236	CC121	II	Germany	Food Processing Environment	Production environment	2018
ERR4016160	qacH	121	CC121	II	Germany	Food Processing Environment	Production environment	2018
ERR4016164	qacH	121	CC121	II	Germany	Food Processing Environment	Production environment	2018
ERR4016165	qacH	121	CC121	II	Germany	Food	Food	2018
ERR4016166	qacH	121	CC121	II	Germany	Food	Food	2018
ERR4016168	qacH	236	CC121	II	Germany	Food Processing Environment	Production environment	2018
ERR4016169	qacH	121	CC121	II	Germany	Food Processing Environment	Production environment	2018
ERR4016170	qacH	121	CC121	II	Germany	Food Processing Environment	Production environment	2018
ERR4016171	qacH	121	CC121	II	Germany	Food Processing Environment	Production environment	2018
ERR4016174	qacH	121	CC121	II	Germany	Food Processing Environment	Production environment	2018
ERR4016176	qacH	121	CC121	II	Germany	Food Processing Environment	Production environment	2018
ERR4016177	qacH	121	CC121	II	Germany	Food Processing Environment	Production environment	2018
ERR4016195	qacH	121	CC121	II	Germany	Food Processing Environment	Production environment	2018
ERR4016196	qacH	121	CC121	II	Germany	Food	Food	2018
ERR4016197	qacH	236	CC121	II	Germany	Food Processing Environment	Production environment	2018
ERR4176426	qacH	121	CC121	II	Germany	Food	Food	2016
ERR4176463	qacH	121	CC121	II	Germany	Food	Food	2016
ERR4176466	qacH	121	CC121	II	Germany	Food	Food	2016
ERR4176467	qacH	121	CC121	II	Germany	Food	Food	2016
ERR4176490	qacH	121	CC121	II	Germany	Food	Food	2016
ERR4176497	qacH	121	CC121	II	Germany	Food	Food	2016
ERR4176500	qacH	121	CC121	II	Germany	Food	Food	2016
ERR4176503	qacH	121	CC121	II	Germany	Food	Food	2016
ERR4176513	qacH	121	CC121	II	Germany	Food	Food	2016
ERR4176536	qacH	121	CC121	II	Germany	Food	Food	2016
ERR4176542	qacH	121	CC121	II	Germany	Food	Food	2016
ERR4176555	qacH	121	CC121	II	Germany	Environment	Natural environment	2016
ERR4176560	qacH	2474	CC121	II	Germany	Food	Food	2016
ERR4176563	qacH	121	CC121	II	Germany	Food	Food	2016
ERR4176567	qacH	121	CC121	II	Germany	Environment	Natural environment	2016
ERR4176578	qacH	121	CC121	II	Germany	Food	Food	2016
ERR4176579	qacH	121	CC121	II	Germany	Food	Food	2016
ERR4176584	qacH	121	CC121	II	Germany	Food	Food	2016
ERR4176585	qacH	121	CC121	II	Germany	Food	Food	2016
ERR4176586	qacH	121	CC121	II	Germany	Food	Food	2016
ERR4176587	qacH	121	CC121	II	Germany	Food	Food	2016
ERR4176591	qacH	121	CC121	II	Germany	Environment	Natural environment	2016
ERR4176592	qacH	121	CC121	II	Germany	Environment	Natural environment	2016
ERR4176593	qacH	121	CC121	II	Germany	Food	Food	2016
ERR4176594	qacH	121	CC121	II	Germany	Food	Food	2016
ERR4176595	qacH	121	CC121	II	Germany	Food	Food	2016
ERR4176605	qacH	121	CC121	II	Germany	Food	Food	2016
ERR4176606	qacH	121	CC121	II	Germany	Food	Food	2016
ERR4176623	qacH	121	CC121	II	Germany	Food	Food	2016
ERR4176632	qacH	236	CC121	II	Germany	Food	Food	2016
ERR4176643	qacH	121	CC121	II	Germany	Food	Food	2016
ERR4176644	qacH	121	CC121	II	Germany	Food	Food	2016
ERR4176645	qacH	121	CC121	II	Germany	Food	Food	2016
ERR4176653	qacH	121	CC121	II	Germany	Food	Food	2016
ERR4176654	qacH	121	CC121	II	Germany	Food	Food	2016
ERR4176666	qacH	121	CC121	II	Germany	Food	Food	2016
ERR4176703	qacH	236	CC121	II	Germany	Food	Food	2016
ERR4176704	qacH	121	CC121	II	Germany	Food	Food	2016
ERR4176711	qacH	121	CC121	II	Germany	Food	Food	2016
ERR4176712	qacH	121	CC121	II	Germany	Food	Food	2016
ERR4176714	qacH	121	CC121	II	Germany	Food	Food	2016
ERR4176719	qacH	121	CC121	II	Germany	Food	Food	2016
ERR4176721	qacH	121	CC121	II	Germany	Food	Food	2016
ERR4176726	qacH	121	CC121	II	Germany	Food	Food	2016
ERR4176731	qacH	121	CC121	II	Germany	Food	Food	2016
ERR4176732	qacH	121	CC121	II	Germany	Food	Food	2016
ERR4176733	qacH	121	CC121	II	Germany	Food	Food	2016
ERR4176738	qacH	121	CC121	II	Germany	Food	Food	2016
ERR4176743	qacH	121	CC121	II	Germany	Food	Food	2016
ERR4176745	qacH	121	CC121	II	Germany	Food	Food	2016
ERR4176769	qacH	121	CC121	II	Germany	Food	Food	2016
ERR4176794	qacH	121	CC121	II	Germany	Food	Food	2016
ERR4176795	qacH	121	CC121	II	Germany	Food	Food	2016
ERR4176800	qacH	121	CC121	II	Germany	Food	Food	2016
ERR4176802	qacH	121	CC121	II	Germany	Food	Food	2016
ERR4176803	qacH	121	CC121	II	Germany	Food	Food	2016
ERR4176822	qacH	121	CC121	II	Germany	Food	Food	2016
ERR4176826	qacH	121	CC121	II	Germany	Food	Food	2016
ERR4176827	qacH	121	CC121	II	Germany	Food	Food	2016
ERR4176828	qacH	121	CC121	II	Germany	Food	Food	2016
ERR4176834	qacH	121	CC121	II	Germany	Food	Food	2016
ERR4176837	qacH	121	CC121	II	Germany	Food	Food	2016
ERR4176854	qacH	121	CC121	II	Germany	Food	Food	2016
ERR4176855	qacH	121	CC121	II	Germany	Food	Food	2016
ERR4176863	qacH	121	CC121	II	Germany	Food	Food	2016
ERR4176865	qacH	121	CC121	II	Germany	Food	Food	2016
ERR4176870	qacH	121	CC121	II	Germany	Food	Food	2016
ERR4176890	qacH	121	CC121	II	Germany	Food	Food	2016
ERR4176903	qacH	121	CC121	II	Germany	Food	Food	2016
ERR564084	qacH	121	CC121	II	Unknown	unknown	Unknown	NA
SRR1005717	qacH	121	CC121	II	United States	unknown	Unknown	NA
SRR10174178	qacH	121	CC121	II	United States	missing	Unknown	unknown
SRR10502078	qacH	121	CC121	II	United States	environmental swabs	Production environment	2019
SRR10502084	qacH	121	CC121	II	United States	environmental swabs	Production environment	2019
SRR10502097	qacH	121	CC121	II	United States	environmental swabs	Production environment	2019
SRR10502099	qacH	121	CC121	II	United States	environmental swabs	Production environment	2019
SRR10502102	qacH	121	CC121	II	United States	environmental swabs	Production environment	2019
SRR10502164	qacH	121	CC121	II	United States	environmental swabs	Production environment	2019
SRR10585939	qacH	121	CC121	II	United States	None - Environmental Swabs	Production environment	2019
SRR10586162	qacH	121	CC121	II	United States	None - Environmental Swabs	Production environment	2019
SRR10586172	qacH	121	CC121	II	United States	None - Environmental Swabs	Production environment	2019
SRR10753542	qacH	121	CC121	II	United States	Environmental sponge Sticks with D/E Broth	Production environment	2019
SRR10753574	qacH	121	CC121	II	United States	Environmental sponge Sticks with D/E Broth	Production environment	2019
SRR10753599	qacH	121	CC121	II	United States	Environmental sponge Sticks with D/E Broth	Production environment	2019
SRR10753600	qacH	121	CC121	II	United States	Environmental sponge Sticks with D/E Broth	Production environment	2019
SRR10753602	qacH	121	CC121	II	United States	Environmental sponge Sticks with D/E Broth	Production environment	2019
SRR11004717	qacH	121	CC121	II	United States	environmental swabs	Production environment	2019
SRR11215292	emrC	121	CC121	II	United Kingdom	food	Food	2011
SRR11388324	qacH	121	CC121	II	Russia	Food products (fish)	Food	2017
SRR11435279	qacH	121	CC121	II	United States	RTE Product	Food	2020
SRR1177202	qacH	121	CC121	II	United States	assorted fish in oil	Food	2013-12-09
SRR11775853	emrC	121	CC121	II	United Kingdom	food	Food	2016
SRR11775863	emrC	121	CC121	II	United Kingdom	food	Food	2016
SRR12200245	qacH	236	CC121	II	Unknown	Poultry/Chicken	Food	2019
SRR12200291	qacH	236	CC121	II	Unknown	Poultry/Chicken	Food	2019
SRR12598716	qacH	121	CC121	II	United Kingdom	environmental	Natural environment	2020
SRR12626011	qacH	121	CC121	II	United Kingdom	food	Food	2020
SRR12626012	qacH	121	CC121	II	United Kingdom	food	Food	2020
SRR12626014	qacH	121	CC121	II	United Kingdom	food	Food	2020
SRR1264962,SRR1544251	qacH	121	CC121	II	United States	ham	Food	2014-01-01
SRR13070120	qacH	121	CC121	II	Unknown	chicken	Food	2020
SRR13070779	qacH	121	CC121	II	Unknown	chicken haunch	Food	2020
SRR13070893	qacH	121	CC121	II	Unknown	ground pork sausage	Food	2020
SRR13071051	qacH	121	CC121	II	Unknown	chicken	Food	2020
SRR13071055	qacH	121	CC121	II	Unknown	bacon	Food	2020
SRR13071064	qacH	121	CC121	II	Unknown	salami	Food	2020
SRR13071070	qacH	121	CC121	II	Unknown	bacon	Food	2020
SRR13071208	qacH	121	CC121	II	Unknown	quail	Food	2020
SRR13071209	qacH	121	CC121	II	Unknown	quail	Food	2020
SRR13071822	qacH	121	CC121	II	Unknown	beef	Food	2020
SRR13071825	qacH	121	CC121	II	Unknown	turkey	Food	2020
SRR13072336	qacH	121	CC121	II	Unknown	pork	Food	2020
SRR13072765	qacH	121	CC121	II	Unknown	chicken	Food	2020
SRR13075293	qacH	121	CC121	II	Unknown	fish	Food	2020
SRR13075296	qacH	121	CC121	II	Unknown	sausage	Food	2020
SRR13075492	qacH	121	CC121	II	Unknown	environmental sponge	Production environment	2020
SRR13075517	qacH	121	CC121	II	Unknown	chicken	Food	2020
SRR13079884	qacH	121	CC121	II	Unknown	pork	Food	2019
SRR13079919	qacH	121	CC121	II	Unknown	chicken	Food	2020
SRR13079921	qacH	121	CC121	II	Unknown	pork	Food	2020
SRR13079922	qacH	121	CC121	II	Unknown	pork	Food	2020
SRR13079932	qacH	121	CC121	II	Unknown	roast venison	Food	2019
SRR13079938	qacH	121	CC121	II	Unknown	chicken	Food	2019
SRR13080049	qacH	121	CC121	II	Unknown	parsley	Food	2019
SRR13080053	qacH	121	CC121	II	Unknown	pork	Food	2020
SRR13080091	qacH	121	CC121	II	Unknown	pork	Food	2020
SRR13080098	qacH	121	CC121	II	Unknown	chicken	Food	2020
SRR13080099	qacH	121	CC121	II	Unknown	beef	Food	2020
SRR13090766	qacH	121	CC121	II	Unknown	environmental sponge	Production environment	2019
SRR13093701	qacH	121	CC121	II	United Kingdom	food	Food	2020
SRR13153622	qacH	121	CC121	II	United Kingdom	missing	Unknown	2020
SRR13207356	qacH	121	CC121	II	Unknown	chicken strips	Food	2019
SRR13207360	qacH	121	CC121	II	Unknown	chicken	Food	2019
SRR13207410	qacH	121	CC121	II	Unknown	turkey	Food	2020
SRR13207421	qacH	121	CC121	II	Unknown	guineafowl	Animal	2020
SRR13307308	qacH	2477	CC121	II	United Kingdom	food	Food	2020
SRR13333700	qacH	121	CC121	II	Unknown	sausage	Food	2020
SRR13333701	qacH	121	CC121	II	Unknown	fish	Food	2020
SRR13334809	qacH	121	CC121	II	Unknown	chicken	Food	2020
SRR13488443	qacH	121	CC121	II	France	environmental source	Natural environment	2018
SRR14094602	qacH	121	CC121	II	United States	missing	Unknown	unknown
SRR14137757	qacH	121	CC121	II	United States	missing	Unknown	unknown
SRR14199622	qacH	121	CC121	II	South Africa	Retail_5	Food	2016
SRR14199648	qacH	121	CC121	II	South Africa	Coldstore_1	Production environment	2015
SRR14199676	qacH	121	CC121	II	South Africa	Retail_139	Food	2016
SRR14275814	qacH	121	CC121	II	Unknown	evaporated milk	Food	2019
SRR1481645,SRR1481646	qacH	121	CC121	II	United States	pet food	Food	2014-02-25
SRR1502837	qacH	121	CC121	II	United States	environmental: non-food-contact surface	Production environment	2013-01-01
SRR1520048	qacH	121	CC121	II	Germany	pie	Food	NA
SRR1605034	qacH	121	CC121	II	United Kingdom	retail meat	Food	2006-01-01
SRR1688449	qacH	121	CC121	II	United States	smoked salmon	Food	2014-10-30
SRR1744046	qacH	121	CC121	II	United States	environmental sample	Natural environment	2014-12-01
SRR1805353	qacH	121	CC121	II	United States	salami	Food	2003-10-28
SRR1805361	qacH	121	CC121	II	United States	boneless ham	Food	2003-03-27
SRR1816085	qacH	121	CC121	II	Unknown	unknown	Unknown	NA
SRR1816089	qacH	121	CC121	II	Unknown	unknown	Unknown	NA
SRR1818111	qacH	121	CC121	II	Unknown	laboratory control strain	Unknown	NA
SRR1849331	qacH	121	CC121	II	United States	ready to eat product fully cooked not sliced	Food	2014-01-01
SRR2015677	qacH	121	CC121	II	Poland	cold smoked salmon filet	Food	2015-04-09
SRR2015686	qacH	121	CC121	II	Poland	cold smoked salmon filet	Food	2015-04-09
SRR2040689	qacH	121	CC121	II	United States	unknown	Unknown	NA
SRR2086573	qacH	121	CC121	II	Netherlands	smoked halibut fish	Food	2015-05-12
SRR2138308	qacH	121	CC121	II	United States	smoked vacuum packed salmon	Food	2012-08-15
SRR2138317	qacH	121	CC121	II	United States	environmental swab	Production environment	2009-05-27
SRR2533678	qacH	121	CC121	II	United States	smoked salmon	Food	2013-01-15
SRR2533765	qacH	121	CC121	II	United States	smoked salmon	Food	2013-09-16
SRR2751894	qacH	121	CC121	II	France	cheese	Food	2015-08-31
SRR2860613	qacH	121	CC121	II	United States	environmental	Natural environment	2015-07-20
SRR2915995	qacH	121	CC121	II	United States	environmental swab	Production environment	2014-11-26
SRR3108933	qacH	121	CC121	II	Canada	Solid - Food; Food; Fish and Seafood Products; Smoked/cured - Smoked fish - smoked salmon; Frozen	Food	2011-01-01
SRR3109051	qacH	121	CC121	II	Canada	Food; Fish and Seafood Products; Salted or acidified - Salted salmon roe; Salted	Food	2010-01-01
SRR3114205	qacH	121	CC121	II	Canada	Solid - Food; Food; Fish and Seafood Products; Salted or acidified - Salted salmon roe; Salted	Food	2010-01-01
SRR3168983,SRR5061784	qacH	121	CC121	II	Italy	swine frankfurter	Food	2003-01-01
SRR3168985,SRR5061785	qacH	121	CC121	II	Italy	food	Food	2003-01-01
SRR3169084,SRR5061760	qacH	121	CC121	II	Italy	cheese	Food	2003-01-01
SRR3173680	qacH	121	CC121	II	United States	smoked salmon	Food	2011-01-24
SRR3173681	qacH	121	CC121	II	United States	smoked salmon	Food	2011-02-07
SRR3173682	qacH	121	CC121	II	United States	smoked salmon	Food	2011-02-07
SRR3184170,SRR2533778	qacH	121	CC121	II	United States	smoked round salmon	Food	2013-01-03
SRR3210356	qacH	121	CC121	II	United States	environmental swab	Production environment	2016-02-01
SRR3215353	qacH	121	CC121	II	Italy	meat	Food	2011-10-01
SRR3278101	qacH	121	CC121	II	Poland	bacon cut smoked salmon	Food	2010-06-08
SRR3345545	qacH	121	CC121	II	Italy	sushi	Food	2013-11-01
SRR3345682	qacH	121	CC121	II	Italy	chicken salad	Food	2013-04-01
SRR3345692	qacH	121	CC121	II	Italy	salami	Food	2013-05-01
SRR3345809	qacH	121	CC121	II	Italy	chicken	Food	2013-05-01
SRR3345811	qacH	121	CC121	II	Italy	rice salad	Food	2013-07-01
SRR3345814	qacH	121	CC121	II	Italy	sushi	Food	2013-08-01
SRR3345835	qacH	121	CC121	II	Italy	chicken meat	Food	2014-09-01
SRR3345850	qacH	121	CC121	II	Italy	Swab (dairy plant)	Production environment	2014-03-01
SRR3345855	qacH	121	CC121	II	Italy	cheese	Food	2014-06-01
SRR3345856	qacH	121	CC121	II	Italy	smoked salmon	Food	2014-06-01
SRR3345858	qacH	121	CC121	II	Italy	food(RTE)	Food	2014-08-01
SRR3345924	qacH	121	CC121	II	Italy	deli meat product	Food	2011-06-01
SRR3345925	qacH	121	CC121	II	Italy	deli meat product	Food	2011-06-01
SRR3345935	qacH	121	CC121	II	Italy	smoked salmon	Food	2011-09-01
SRR3345946	qacH	121	CC121	II	Italy	smoked salmon	Food	2011-10-01
SRR3345947	qacH	121	CC121	II	Italy	smoked salmon	Food	2011-10-01
SRR3345955	qacH	121	CC121	II	Italy	meat	Food	2011-11-01
SRR3391839	qacH	121	CC121	II	Italy	salmon	Food	2004-01-01
SRR3391840	qacH	121	CC121	II	Italy	salmon	Food	2004-01-01
SRR3391841	qacH	121	CC121	II	Italy	salmon	Food	2004-01-01
SRR3391842	qacH	121	CC121	II	Italy	salmon	Food	2004-01-01
SRR3391873	qacH	121	CC121	II	Italy	environment	Natural environment	2004-01-01
SRR3391874	qacH	121	CC121	II	Italy	meat	Food	2003-01-01
SRR3391875	qacH	121	CC121	II	Italy	meat	Food	2003-01-01
SRR3395011	qacH	121	CC121	II	Chile	smoked turkey ham	Food	2010-01-01
SRR3474563	qacH	121	CC121	II	United States	food	Food	2015-09-15
SRR3474565	qacH	121	CC121	II	United States	environmental swab	Production environment	2015-09-23
SRR3474569	qacH	121	CC121	II	United States	environmental swab	Production environment	2015-09-23
SRR3474570	qacH	121	CC121	II	United States	food	Food	2015-09-23
SRR3474571	qacH	121	CC121	II	United States	environmental swab	Production environment	2015-09-23
SRR3474572	qacH	121	CC121	II	United States	environmental swab	Production environment	2015-09-23
SRR3474573	qacH	121	CC121	II	United States	environmental swab	Production environment	2015-09-23
SRR3474574	qacH	121	CC121	II	United States	environmental swab	Production environment	2015-09-23
SRR3474575	qacH	121	CC121	II	United States	environmental swab	Production environment	2015-09-23
SRR3474576	qacH	121	CC121	II	United States	environmental swab	Production environment	2015-09-23
SRR3474577	qacH	121	CC121	II	United States	environmental swab	Production environment	2015-09-23
SRR3474585	qacH	121	CC121	II	United States	environmental swab	Production environment	2015-09-29
SRR3474663	qacH	121	CC121	II	United States	environmental	Natural environment	2015-09-15
SRR3474664	qacH	121	CC121	II	United States	environmental	Natural environment	2015-09-15
SRR3489837	qacH	121	CC121	II	United States	environmental swab	Production environment	2015-10-06
SRR3489838	qacH	121	CC121	II	United States	environmental swab	Production environment	2015-10-06
SRR3489839	qacH	121	CC121	II	United States	environmental swab	Production environment	2015-10-06
SRR3489840	qacH	121	CC121	II	United States	environmental swab	Production environment	2015-10-06
SRR3489841	qacH	121	CC121	II	United States	environmental swab	Production environment	2015-10-06
SRR3489842	qacH	121	CC121	II	United States	environmental swab	Production environment	2015-10-06
SRR3489844	qacH	121	CC121	II	United States	environmental swab	Production environment	2015-10-06
SRR3489847	qacH	121	CC121	II	United States	environmental swab	Production environment	2015-10-06
SRR3489848	qacH	121	CC121	II	United States	environmental swab	Production environment	2015-10-06
SRR3489850	qacH	121	CC121	II	United States	environmental swab	Production environment	2015-10-06
SRR3489851	qacH	121	CC121	II	United States	environmental swab	Production environment	2015-10-06
SRR3489852	qacH	121	CC121	II	United States	environmental swab	Production environment	2015-10-06
SRR3489854	qacH	121	CC121	II	United States	environmental swab	Production environment	2015-10-06
SRR3489855	qacH	121	CC121	II	United States	environmental swab	Production environment	2015-10-06
SRR3489857	qacH	121	CC121	II	United States	environmental swab	Production environment	2015-10-06
SRR3489858	qacH	121	CC121	II	United States	environmental swab	Production environment	2015-10-06
SRR3489859	qacH	121	CC121	II	United States	environmental swab	Production environment	2015-10-06
SRR3489860	qacH	121	CC121	II	United States	environmental swab	Production environment	2015-10-06
SRR3489861	qacH	121	CC121	II	United States	environmental swab	Production environment	2015-10-06
SRR3489863	qacH	121	CC121	II	United States	environmental swab	Production environment	2015-10-06
SRR3489864	qacH	121	CC121	II	United States	environmental swab	Production environment	2015-10-06
SRR3489866	qacH	121	CC121	II	United States	environmental swab	Production environment	2015-10-06
SRR3489868	qacH	121	CC121	II	United States	environmental swab	Production environment	2015-10-06
SRR3489879	qacH	121	CC121	II	United States	environmental swab	Production environment	2015-10-12
SRR3489884	qacH	121	CC121	II	United States	environmental swab	Production environment	2015-10-13
SRR3489891	qacH	121	CC121	II	United States	environmental swab	Production environment	2015-09-23
SRR3489892	qacH	121	CC121	II	United States	environmental swab	Production environment	2015-09-23
SRR3489893	qacH	121	CC121	II	United States	food	Food	2015-09-29
SRR3489908	qacH	121	CC121	II	United States	food	Food	2015-09-29
SRR3489971	qacH	121	CC121	II	United States	food	Food	2015-09-29
SRR3489972	qacH	121	CC121	II	United States	food	Food	2015-09-29
SRR3489973	qacH	121	CC121	II	United States	food	Food	2015-09-29
SRR3489974	qacH	121	CC121	II	United States	environmental swab	Production environment	2015-09-29
SRR3489975	qacH	121	CC121	II	United States	environmental swab	Production environment	2015-09-29
SRR3489978	qacH	121	CC121	II	United States	environmental swab	Production environment	2015-09-23
SRR3489994	qacH	121	CC121	II	United States	environmental swab	Production environment	2015-09-23
SRR3490003	qacH	121	CC121	II	United States	environmental swab	Production environment	2015-10-06
SRR3490004	qacH	121	CC121	II	United States	food	Food	2015-10-06
SRR3490005	qacH	121	CC121	II	United States	environmental swab	Production environment	2015-10-06
SRR3490007	qacH	121	CC121	II	United States	environmental swab	Production environment	2015-10-06
SRR3490076	qacH	121	CC121	II	United States	environmental swab	Production environment	2015-10-13
SRR3490077	qacH	121	CC121	II	United States	environmental swab	Production environment	2015-10-13
SRR3490083	qacH	121	CC121	II	United States	environmental swab	Production environment	2015-10-13
SRR3490091	qacH	121	CC121	II	United States	environmental swab	Production environment	2015-10-16
SRR3490092	qacH	121	CC121	II	United States	environmental swab	Production environment	2015-10-16
SRR3490111	qacH	121	CC121	II	United States	environmental swab	Production environment	2015-10-16
SRR3490113	qacH	121	CC121	II	United States	environmental swab	Production environment	2015-10-16
SRR3657448	qacH	121	CC121	II	United States	environmental swab	Production environment	2015-09-09
SRR3669856	qacH	121	CC121	II	United States	environmental swab	Production environment	2015-10-12
SRR3928664	qacH	121	CC121	II	United States	smoked turkey breast	Food	2005-07-01
SRR3928665	qacH	121	CC121	II	United States	honey glazed turkey breast	Food	2005-07-01
SRR3945509	qacH	121	CC121	II	France	morbier cheese (aged over 60 days)	Food	2010-02-11
SRR3945583	qacH	121	CC121	II	Italy	gorgonzola cheese	Food	2011-01-03
SRR3945584	qacH	121	CC121	II	Italy	gorgonzola cheese	Food	2011-01-03
SRR3945594	qacH	121	CC121	II	Italy	moliterno al tartufo cheese	Food	2012-03-26
SRR3945617	qacH	121	CC121	II	Italy	MOLITERNO AL TARTUFO CHEESE	Food	2012-03-26
SRR4124934	qacH	121	CC121	II	United States	environmental	Natural environment	2016-08-09
SRR4124940	qacH	121	CC121	II	United States	environmental	Natural environment	2016-08-09
SRR4446452	qacH	121	CC121	II	United States	cold salmon	Food	2003-10-10
SRR5010513	qacH	121	CC121	II	United States	herring in oil	Food	2013-12-09
SRR5010518	qacH	121	CC121	II	United States	herring in oil	Food	2013-12-09
SRR5061773,SRR3168972	qacH	121	CC121	II	Italy	swine meat	Food	2003-01-01
SRR5085093	qacH	121	CC121	II	Italy	swine salami paste	Food	2006-01-01
SRR5120765	qacH	121	CC121	II	Germany	Cold Smoked Salmon	Food	2016-09-06
SRR5120766	qacH	121	CC121	II	Germany	Cold Smoked Salmon	Food	2016-09-06
SRR5133499	qacH	121	CC121	II	United States	anchovy in oil	Food	2013-05-14
SRR5160118,SRR5182474	qacH	121	CC121	II	United Kingdom	retail meat	Food	NA
SRR5160236	qacH	121	CC121	II	United Kingdom	retail meat	Food	NA
SRR5160240	qacH	121	CC121	II	United Kingdom	retail meat	Food	NA
SRR5160256	qacH	121	CC121	II	United Kingdom	retail meat	Food	NA
SRR5160264	qacH	121	CC121	II	United Kingdom	retail meat	Food	NA
SRR5182473,SRR5159840	qacH	121	CC121	II	United Kingdom	retail meat	Food	NA
SRR5291671	qacH	121	CC121	II	United States	environmental swab	Production environment	2014-01-01
SRR5291690	qacH	121	CC121	II	United States	environmental swab	Production environment	2014-01-01
SRR5292071	qacH	121	CC121	II	United States	environmental swab	Production environment	2014-01-01
SRR5292099	qacH	121	CC121	II	United States	unknown	Unknown	2014-01-01
SRR5297194	qacH	121	CC121	II	United States	Product-RTE-Dried-Pork	Food	2017-01-01
SRR5318348	qacH	121	CC121	II	United States	environmental swab	Production environment	2014-01-01
SRR5318358	qacH	121	CC121	II	United States	environmental swab	Production environment	2014-01-01
SRR5318422	qacH	121	CC121	II	United States	environmental swab	Production environment	2014-01-01
SRR5318940	qacH	121	CC121	II	United States	whitefish spread	Food	2011-10-04
SRR5452255	qacH	121	CC121	II	United States	environmental swab	Production environment	2016-01-01
SRR5526029	qacH	121	CC121	II	United States	environmental sample	Natural environment	2017-04-10
SRR5526031	qacH	121	CC121	II	United States	environmental sample	Natural environment	2017-04-10
SRR5526035	qacH	121	CC121	II	United States	environmental sample	Natural environment	2017-04-10
SRR5526085	qacH	121	CC121	II	United States	environmental sample	Natural environment	2017-04-10
SRR5526092	qacH	121	CC121	II	United States	environmental sample	Natural environment	2017-04-10
SRR5526094	qacH	121	CC121	II	United States	environmental sample	Natural environment	2017-04-10
SRR5526097	qacH	121	CC121	II	United States	environmental sample	Natural environment	2017-04-10
SRR5526099	qacH	121	CC121	II	United States	environmental sample	Natural environment	2017-04-10
SRR5526101	qacH	121	CC121	II	United States	environmental sample	Natural environment	2017-04-10
SRR5526105	qacH	121	CC121	II	United States	environmental sample	Natural environment	2017-04-10
SRR5526120	qacH	121	CC121	II	United States	environmental sample	Natural environment	2017-04-10
SRR5526126	qacH	121	CC121	II	United States	environmental sample	Natural environment	2017-04-10
SRR5526128	qacH	121	CC121	II	United States	environmental sample	Natural environment	2017-04-10
SRR5526130	qacH	121	CC121	II	United States	environmental sample	Natural environment	2017-04-10
SRR5526135	qacH	121	CC121	II	United States	environmental sample	Natural environment	2017-04-10
SRR5526137	qacH	121	CC121	II	United States	environmental sample	Natural environment	2017-04-10
SRR5526138	qacH	121	CC121	II	United States	environmental sample	Natural environment	2017-04-10
SRR5526142	qacH	121	CC121	II	United States	environmental sample	Natural environment	2017-04-10
SRR5526145	qacH	121	CC121	II	United States	environmental sample	Natural environment	2017-04-10
SRR5526155	qacH	121	CC121	II	United States	environmental sample	Natural environment	2017-04-10
SRR5647016	qacH	121	CC121	II	United States	environmental sample	Natural environment	2017-04-10
SRR5647027	qacH	121	CC121	II	United States	environmental sample	Natural environment	2017-04-10
SRR5647029	qacH	121	CC121	II	United States	environmental sample	Natural environment	2017-04-10
SRR5647030	qacH	121	CC121	II	United States	environmental sample	Natural environment	2017-04-10
SRR5764912	qacH	121	CC121	II	Switzerland	food processing environment	Production environment	2011-01-01
SRR5811621	qacH	121	CC121	II	Spain	goat cheese	Food	2009-07-22
SRR5817933	qacH	121	CC121	II	United States	environmental swab	Production environment	2013-02-01
SRR6288340	qacH	121	CC121	II	Netherlands	frozen smoked salmon	Food	2005-05-31
SRR6288918	qacH	121	CC121	II	Netherlands	frozen smoked salmon	Food	2005-05-31
SRR6311479	qacH	121	CC121	II	Netherlands	frozen smoked eel	Food	2011-11-08
SRR6377201	qacH	121	CC121	II	United States	RTE Product	Food	2017-01-01
SRR6457801	qacH	121	CC121	II	Ireland	environmental	Natural environment	2012-01-01
SRR6457819	qacH	121	CC121	II	Ireland	environmental	Natural environment	2011-01-01
SRR6457822	qacH	121	CC121	II	Ireland	environmental	Natural environment	2011-01-01
SRR6457826	qacH	121	CC121	II	Ireland	environmental	Natural environment	2011-01-01
SRR6457827	qacH	121	CC121	II	Ireland	environmental	Natural environment	2011-01-01
SRR6457829	qacH	121	CC121	II	Ireland	environmental	Natural environment	2011-01-01
SRR6457830	qacH	121	CC121	II	Ireland	environmental	Natural environment	2011-01-01
SRR6457832	qacH	121	CC121	II	Ireland	environmental	Natural environment	2011-01-01
SRR6457833	qacH	121	CC121	II	Ireland	food	Food	2011-01-01
SRR6457834	qacH	121	CC121	II	Ireland	food	Food	2011-01-01
SRR6457840	qacH	121	CC121	II	Ireland	environmental	Natural environment	2009-01-01
SRR6457850	qacH	121	CC121	II	Ireland	unknown	Unknown	2012-01-01
SRR6703581	qacH	121	CC121	II	United States	RTE Product	Food	2018-01-01
SRR6796395	qacH	121	CC121	II	United States	Finished RTE food product salmon	Food	1999-01-01
SRR6806234	qacH	121	CC121	II	United Kingdom	blue stilton cheese half	Food	2011-04-26
SRR6966182,SRR8239239	qacH	121	CC121	II	United Kingdom	smoked salmon	Food	2002-11-07
SRR7403111	qacH	121	CC121	II	United States	environmental swab	Production environment	2010-10-28
SRR7410624	qacH	121	CC121	II	United States	environmental swab	Production environment	2010-10-28
SRR7440604	qacH	121	CC121	II	United States	Food products	Food	2011
SRR7440769	qacH	121	CC121	II	Portugal	Food products	Food	2013
SRR7440772	qacH	121	CC121	II	Portugal	Food products	Food	2011
SRR7440776	qacH	121	CC121	II	Portugal	Food products	Food	2013
SRR7441171	qacH	121	CC121	II	Portugal	Food products	Food	2011
SRR7442116	qacH	121	CC121	II	Switzerland	Meat, meat product	Food	2013-01-01
SRR7525554	qacH	121	CC121	II	United Kingdom	smoked salmon	Food	2003-02-06
SRR7547848	qacH	121	CC121	II	United Kingdom	fish	Food	2003-02-06
SRR7551061	qacH	121	CC121	II	Spain	frozen octopus	Food	2006-11-14
SRR7551069	qacH	121	CC121	II	Norway	smoked sliced salmon	Food	2005-04-12
SRR7827046	qacH	121	CC121	II	United Kingdom	food	Food	2016-08-01
SRR7827050	qacH	121	CC121	II	United Kingdom	environmental	Natural environment	2018-06-01
SRR7827057	qacH	121	CC121	II	United Kingdom	food	Food	2015-10-01
SRR7827080	qacH	121	CC121	II	United Kingdom	food	Food	2016-03-01
SRR7827086	qacH	121	CC121	II	United Kingdom	food	Food	2017-04-01
SRR7827087	qacH	121	CC121	II	United Kingdom	food	Food	2016-03-01
SRR7827090	qacH	121	CC121	II	United Kingdom	food	Food	2018-06-01
SRR7827095	qacH	121	CC121	II	United Kingdom	food	Food	2018-08-01
SRR7827100	qacH	121	CC121	II	United Kingdom	food	Food	2016-09-01
SRR7827101	qacH	833	CC121	II	United Kingdom	food	Food	2016-06-01
SRR7827104	qacH	121	CC121	II	United Kingdom	food	Food	2016-07-01
SRR7827106	qacH	121	CC121	II	United Kingdom	food	Food	2017-12-01
SRR7827107	qacH	121	CC121	II	United Kingdom	food	Food	2016-06-01
SRR7827113	qacH	121	CC121	II	United Kingdom	food	Food	2018-02-01
SRR7827125	qacH	121	CC121	II	United Kingdom	environmental	Natural environment	2018-06-01
SRR7827176	qacH	121	CC121	II	United Kingdom	food	Food	2017-08-01
SRR7827177	qacH	121	CC121	II	United Kingdom	environmental	Natural environment	2017-10-01
SRR7827970	qacH	121	CC121	II	United Kingdom	environmental	Natural environment	2016-08-01
SRR7827971	qacH	121	CC121	II	United Kingdom	food	Food	2016-06-01
SRR7827974	qacH	121	CC121	II	United Kingdom	food	Food	2017-08-01
SRR7827976	qacH	121	CC121	II	United Kingdom	food	Food	2016-09-01
SRR7827979	qacH	121	CC121	II	United Kingdom	food	Food	2017-06-01
SRR7827980	qacH	121	CC121	II	United Kingdom	food	Food	2014-07-01
SRR7827981	qacH	121	CC121	II	United Kingdom	food	Food	2018-06-01
SRR7827984	qacH	121	CC121	II	United Kingdom	food	Food	2017-06-01
SRR7827986	qacH	121	CC121	II	United Kingdom	food	Food	2018-06-01
SRR7827988	qacH	121	CC121	II	United Kingdom	environmental	Natural environment	2017-08-01
SRR7828006	qacH	121	CC121	II	United Kingdom	environmental	Natural environment	2016-06-01
SRR7828007	qacH	121	CC121	II	United Kingdom	food	Food	2016-08-01
SRR7828009	qacH	121	CC121	II	United Kingdom	food	Food	2016-08-01
SRR7828011	qacH	121	CC121	II	United Kingdom	environmental	Natural environment	2016-06-01
SRR7828020	qacH	121	CC121	II	United Kingdom	environmental	Natural environment	2017-10-01
SRR7828026	qacH	121	CC121	II	United Kingdom	food	Food	2017-03-01
SRR7828029	qacH	121	CC121	II	United Kingdom	food	Food	2017-09-01
SRR7828031	qacH	833	CC121	II	United Kingdom	environmental	Natural environment	2016-06-01
SRR7828033	qacH	121	CC121	II	United Kingdom	environmental	Natural environment	2016-05-01
SRR7828037	qacH	121	CC121	II	United Kingdom	environmental	Natural environment	2016-06-01
SRR7828038	qacH	121	CC121	II	United Kingdom	food	Food	2014-08-01
SRR7828039	qacH	121	CC121	II	United Kingdom	environmental	Natural environment	2018-06-01
SRR7828046	qacH	121	CC121	II	United Kingdom	food	Food	2018-06-01
SRR7828048	qacH	121	CC121	II	United Kingdom	food	Food	2017-04-01
SRR7828057	qacH	121	CC121	II	United Kingdom	food	Food	2016-12-01
SRR7828066	qacH	121	CC121	II	United Kingdom	food	Food	2017-01-01
SRR7828067	qacH, emrC	121	CC121	II	United Kingdom	food	Food	2016-03-01
SRR7828069	qacH	121	CC121	II	United Kingdom	environmental	Natural environment	2017-12-01
SRR7828078	qacH	121	CC121	II	United Kingdom	environmental	Natural environment	2018-01-01
SRR7828081	qacH	121	CC121	II	United Kingdom	food	Food	2017-02-01
SRR7828085	qacH	121	CC121	II	United Kingdom	food	Food	2017-03-01
SRR7828090	qacH	121	CC121	II	United Kingdom	food	Food	2017-11-01
SRR7828091	qacH	121	CC121	II	United Kingdom	food	Food	2017-02-01
SRR7828093	qacH	121	CC121	II	United Kingdom	environmental	Natural environment	2018-06-01
SRR7828178	qacH	121	CC121	II	United Kingdom	food	Food	2018-02-01
SRR7828181	qacH	121	CC121	II	United Kingdom	environmental	Natural environment	2017-06-01
SRR7828182	qacH	121	CC121	II	United Kingdom	environmental	Natural environment	2016-07-01
SRR7828186	qacH	121	CC121	II	United Kingdom	food	Food	2016-11-01
SRR7828187	qacH	121	CC121	II	United Kingdom	unknown	Unknown	2017-08-01
SRR7828191	qacH	121	CC121	II	United Kingdom	food	Food	2016-06-01
SRR7828197	qacH	121	CC121	II	United Kingdom	environmental	Natural environment	2016-07-01
SRR7828200	qacH	121	CC121	II	United Kingdom	environmental	Natural environment	2016-07-01
SRR7828205	qacH	121	CC121	II	United Kingdom	food	Food	2017-12-01
SRR7828214	qacH	121	CC121	II	United Kingdom	food	Food	2014-05-01
SRR7828219	qacH	121	CC121	II	United Kingdom	food	Food	2018-06-01
SRR7828220	qacH	121	CC121	II	United Kingdom	food	Food	2018-08-01
SRR7828221	qacH	121	CC121	II	United Kingdom	food	Food	2016-11-01
SRR7828226	qacH	121	CC121	II	United Kingdom	environmental	Natural environment	2016-08-01
SRR7828234	qacH	121	CC121	II	United Kingdom	food	Food	2017-07-01
SRR7828262	qacH	121	CC121	II	United Kingdom	environmental	Natural environment	2017-09-01
SRR7828265	qacH	121	CC121	II	United Kingdom	food	Food	2018-06-01
SRR7828279	qacH	121	CC121	II	United Kingdom	environmental	Natural environment	2016-08-01
SRR7828304	qacH	121	CC121	II	United Kingdom	food	Food	2018-06-01
SRR7828305	qacH	121	CC121	II	United Kingdom	food	Food	2016-02-01
SRR7828311	qacH	121	CC121	II	United Kingdom	environmental	Natural environment	2017-08-01
SRR7839354	qacH	121	CC121	II	United Kingdom	food	Food	2017-01-01
SRR7839361	qacH	121	CC121	II	United Kingdom	food	Food	2017-03-01
SRR7839364	qacH	121	CC121	II	United Kingdom	food	Food	2018-06-01
SRR7839373	qacH	121	CC121	II	United Kingdom	food	Food	2016-07-01
SRR7840355	qacH	121	CC121	II	United Kingdom	food	Food	2017-04-01
SRR7840871	qacH	121	CC121	II	United Kingdom	food	Food	2017-10-01
SRR7840873	qacH	121	CC121	II	United Kingdom	food	Food	2017-04-01
SRR7841086	qacH	121	CC121	II	United Kingdom	environmental	Natural environment	2018-06-01
SRR7841097	qacH	121	CC121	II	United Kingdom	food	Food	2018-06-01
SRR7841098	qacH	121	CC121	II	United Kingdom	food	Food	2017-07-01
SRR7841103	qacH	833	CC121	II	United Kingdom	food	Food	2016-06-01
SRR7841107	qacH	121	CC121	II	United Kingdom	food	Food	2016-02-01
SRR7841114	qacH	121	CC121	II	United Kingdom	food	Food	2016-09-01
SRR7841115	qacH	121	CC121	II	United Kingdom	food	Food	2017-12-01
SRR7841118	qacH	121	CC121	II	United Kingdom	food	Food	2016-07-01
SRR7841126	qacH	121	CC121	II	United Kingdom	food	Food	2016-05-01
SRR7841129	qacH	121	CC121	II	United Kingdom	food	Food	2017-04-01
SRR7841130	qacH	121	CC121	II	United Kingdom	environmental	Natural environment	2017-12-01
SRR7841131	qacH	121	CC121	II	United Kingdom	food	Food	2015-10-01
SRR7841132	qacH	121	CC121	II	United Kingdom	food	Food	2018-06-01
SRR7841138	qacH	121	CC121	II	United Kingdom	food	Food	2017-06-01
SRR7841139	qacH	121	CC121	II	United Kingdom	food	Food	2017-06-01
SRR7841141	qacH	833	CC121	II	United Kingdom	environmental	Natural environment	2016-06-01
SRR7841143	qacH	121	CC121	II	United Kingdom	food	Food	2018-08-01
SRR7841152	qacH	121	CC121	II	United Kingdom	environmental	Natural environment	2016-07-01
SRR7841155	qacH	121	CC121	II	United Kingdom	environmental	Natural environment	2018-01-01
SRR7841157	qacH	833	CC121	II	United Kingdom	food	Food	2016-06-01
SRR7841158	qacH	121	CC121	II	United Kingdom	food	Food	2017-10-01
SRR7841179	qacH	121	CC121	II	United Kingdom	food	Food	2017-04-01
SRR7841181	qacH	121	CC121	II	United Kingdom	food	Food	2016-01-01
SRR7841183	qacH	121	CC121	II	United Kingdom	environmental	Natural environment	2018-08-01
SRR7841190	qacH	121	CC121	II	United Kingdom	environmental	Natural environment	2016-06-01
SRR7841191	qacH	121	CC121	II	United Kingdom	food	Food	2016-09-01
SRR7841199	qacH	121	CC121	II	United Kingdom	food	Food	2017-08-01
SRR7841200	qacH	121	CC121	II	United Kingdom	environmental	Natural environment	2016-04-01
SRR7841201	qacH	121	CC121	II	United Kingdom	food	Food	2017-01-01
SRR7841205	qacH	121	CC121	II	United Kingdom	environmental	Natural environment	2018-01-01
SRR7841206	qacH	121	CC121	II	United Kingdom	food	Food	2017-07-01
SRR7841207	qacH	121	CC121	II	United Kingdom	environmental	Natural environment	2017-12-01
SRR7841208	qacH	121	CC121	II	United Kingdom	food	Food	2017-01-01
SRR7841217	qacH	121	CC121	II	United Kingdom	food	Food	2016-11-01
SRR7841218	qacH	121	CC121	II	United Kingdom	environmental	Natural environment	2018-06-01
SRR7841221	qacH	121	CC121	II	United Kingdom	food	Food	2017-02-01
SRR7841223	qacH	121	CC121	II	United Kingdom	food	Food	2017-07-01
SRR7841225	qacH	121	CC121	II	United Kingdom	food	Food	2017-07-01
SRR7841227	qacH	121	CC121	II	United Kingdom	environmental	Natural environment	2016-04-01
SRR7841229	qacH	121	CC121	II	United Kingdom	environmental	Natural environment	2018-08-01
SRR7841231	qacH	121	CC121	II	United Kingdom	food	Food	2017-04-01
SRR7841234	qacH	121	CC121	II	United Kingdom	food	Food	2016-11-01
SRR7841237	qacH	121	CC121	II	United Kingdom	food	Food	2018-02-01
SRR7841239	qacH	121	CC121	II	United Kingdom	food	Food	2017-11-01
SRR7841245	qacH	121	CC121	II	United Kingdom	food	Food	2017-04-01
SRR7841254	qacH	121	CC121	II	United Kingdom	environmental	Natural environment	2016-06-01
SRR7841265	qacH	121	CC121	II	United Kingdom	food	Food	2018-03-01
SRR7841269	qacH	121	CC121	II	United Kingdom	food	Food	2016-06-01
SRR7841273	qacH	121	CC121	II	United Kingdom	food	Food	2017-07-01
SRR7841278	qacH	121	CC121	II	United Kingdom	food	Food	2017-04-01
SRR7841287	qacH	121	CC121	II	United Kingdom	food	Food	2016-07-01
SRR7841288	qacH	121	CC121	II	United Kingdom	food	Food	2018-08-01
SRR7841314	qacH	121	CC121	II	United Kingdom	environmental	Natural environment	2018-06-01
SRR7841322	qacH	833	CC121	II	United Kingdom	environmental	Natural environment	2016-07-01
SRR7841324	qacH	121	CC121	II	United Kingdom	food	Food	2017-12-01
SRR7841325	qacH	121	CC121	II	United Kingdom	food	Food	2017-07-01
SRR7841333	qacH	121	CC121	II	United Kingdom	food	Food	2016-06-01
SRR7841335	qacH	121	CC121	II	United Kingdom	food	Food	2018-04-01
SRR7841341	qacH	121	CC121	II	United Kingdom	food	Food	2018-08-01
SRR7841356	qacH	121	CC121	II	United Kingdom	environmental	Natural environment	2018-06-01
SRR7841357	qacH	121	CC121	II	United Kingdom	food	Food	2018-06-01
SRR7841399	qacH	121	CC121	II	United Kingdom	food	Food	2017-07-01
SRR7841473	qacH	121	CC121	II	United Kingdom	food	Food	2018-06-01
SRR7842186	qacH	121	CC121	II	United Kingdom	environmental	Natural environment	2016-06-01
SRR7842190	qacH	121	CC121	II	United Kingdom	environmental	Natural environment	2018-06-01
SRR7842192	qacH	121	CC121	II	United Kingdom	environmental	Natural environment	2018-06-01
SRR7842193	qacH	121	CC121	II	United Kingdom	food	Food	2016-08-01
SRR7842194	qacH	121	CC121	II	United Kingdom	food	Food	2017-03-01
SRR7842197	qacH	121	CC121	II	United Kingdom	food	Food	2017-04-01
SRR7842199	qacH	121	CC121	II	United Kingdom	food	Food	2016-03-01
SRR7842203	qacH	121	CC121	II	United Kingdom	food	Food	2016-06-01
SRR7842204	qacH	121	CC121	II	United Kingdom	food	Food	2017-07-01
SRR7842205	qacH	121	CC121	II	United Kingdom	environmental	Natural environment	2016-07-01
SRR7842207	qacH	121	CC121	II	United Kingdom	food	Food	2017-06-01
SRR7842208	qacH	121	CC121	II	United Kingdom	environmental	Natural environment	2016-06-01
SRR7842224	qacH	121	CC121	II	United Kingdom	environmental	Natural environment	2015-09-01
SRR7842229	qacH	121	CC121	II	United Kingdom	food	Food	2017-01-01
SRR7842233	qacH	121	CC121	II	United Kingdom	food	Food	2016-07-01
SRR7842243	qacH	121	CC121	II	United Kingdom	food	Food	2018-06-01
SRR7842244	qacH	121	CC121	II	United Kingdom	food	Food	2017-06-01
SRR7842247	qacH	121	CC121	II	United Kingdom	food	Food	2018-05-01
SRR7842252	qacH	121	CC121	II	United Kingdom	food	Food	2017-03-01
SRR7842253	qacH	121	CC121	II	United Kingdom	environmental	Natural environment	2016-05-01
SRR7842257	qacH	121	CC121	II	United Kingdom	food	Food	2017-08-01
SRR7842264	qacH	121	CC121	II	United Kingdom	food	Food	2018-06-01
SRR7842265	qacH	121	CC121	II	United Kingdom	food	Food	2017-01-01
SRR7842270	qacH	121	CC121	II	United Kingdom	food	Food	2017-12-01
SRR7842271	qacH	121	CC121	II	United Kingdom	food	Food	2015-10-01
SRR7842276	qacH	121	CC121	II	United Kingdom	food	Food	2017-04-01
SRR7842278	qacH	121	CC121	II	United Kingdom	food	Food	2016-11-01
SRR7842281	qacH	121	CC121	II	United Kingdom	food	Food	2016-03-01
SRR7842283	qacH, emrC	121	CC121	II	United Kingdom	food	Food	2018-08-01
SRR7842286	qacH	121	CC121	II	United Kingdom	food	Food	2017-02-01
SRR7842289	qacH	121	CC121	II	United Kingdom	food	Food	2017-02-01
SRR7842291	qacH	121	CC121	II	United Kingdom	food	Food	2017-11-01
SRR7842297	qacH	121	CC121	II	United Kingdom	food	Food	2015-10-01
SRR7842299	qacH	121	CC121	II	United Kingdom	food	Food	2017-11-01
SRR7842300	qacH	121	CC121	II	United Kingdom	food	Food	2016-07-01
SRR7842305	qacH	121	CC121	II	United Kingdom	food	Food	2018-01-01
SRR7842325	qacH	121	CC121	II	United Kingdom	food	Food	2018-01-01
SRR7842329	qacH	121	CC121	II	United Kingdom	environmental	Natural environment	2016-07-01
SRR7842330	qacH	121	CC121	II	United Kingdom	environmental	Natural environment	2017-11-01
SRR7842340	qacH	121	CC121	II	United Kingdom	food	Food	2018-02-01
SRR7842352	qacH	121	CC121	II	United Kingdom	food	Food	2017-07-01
SRR7842357	qacH	121	CC121	II	United Kingdom	food	Food	2018-06-01
SRR7842359	qacH	121	CC121	II	United Kingdom	food	Food	2018-06-01
SRR7842369	qacH	121	CC121	II	United Kingdom	food	Food	2018-04-01
SRR7842371	qacH	121	CC121	II	United Kingdom	food	Food	2017-07-01
SRR7842375	qacH	121	CC121	II	United Kingdom	food	Food	2017-06-01
SRR7842377	qacH	121	CC121	II	United Kingdom	food	Food	2017-03-01
SRR7842379	qacH	121	CC121	II	United Kingdom	food	Food	2016-03-01
SRR7842381	qacH	121	CC121	II	United Kingdom	food	Food	2016-03-01
SRR7842382	qacH	121	CC121	II	United Kingdom	food	Food	2017-08-01
SRR7842384	qacH	121	CC121	II	United Kingdom	food	Food	2016-08-01
SRR7842387	qacH	121	CC121	II	United Kingdom	food	Food	2017-11-01
SRR7842391	qacH	121	CC121	II	United Kingdom	food	Food	2017-12-01
SRR7842397	qacH	121	CC121	II	United Kingdom	food	Food	2016-09-01
SRR7842400	qacH	121	CC121	II	United Kingdom	food	Food	2016-11-01
SRR7842410	qacH	121	CC121	II	United Kingdom	food	Food	2017-06-01
SRR7842414	qacH	121	CC121	II	United Kingdom	food	Food	2018-06-01
SRR7842421	qacH	121	CC121	II	United Kingdom	food	Food	2017-04-01
SRR7842423	qacH	121	CC121	II	United Kingdom	environmental	Natural environment	2018-08-01
SRR7842468	qacH	121	CC121	II	United Kingdom	food	Food	2017-12-01
SRR7842470	qacH	121	CC121	II	United Kingdom	food	Food	2016-03-01
SRR7842475	qacH	121	CC121	II	United Kingdom	food	Food	2016-01-01
SRR7842479	qacH	121	CC121	II	United Kingdom	food	Food	2017-07-01
SRR7842483	qacH	121	CC121	II	United Kingdom	food	Food	2017-07-01
SRR7850130	qacH	121	CC121	II	United Kingdom	food	Food	2015-09-01
SRR7850141	qacH	121	CC121	II	United Kingdom	food	Food	2017-04-01
SRR7850199	qacH	121	CC121	II	United Kingdom	food	Food	2016-04-01
SRR7850202	qacH	121	CC121	II	United Kingdom	food	Food	2017-03-01
SRR7850210	qacH	121	CC121	II	United Kingdom	food	Food	2017-01-01
SRR7850211	qacH	121	CC121	II	United Kingdom	food	Food	2018-06-01
SRR7850224	qacH	121	CC121	II	United Kingdom	food	Food	2017-04-01
SRR7850227	qacH	121	CC121	II	United Kingdom	food	Food	2017-06-01
SRR7850230	qacH	121	CC121	II	United Kingdom	environmental	Natural environment	2018-06-01
SRR7850241	qacH	833	CC121	II	United Kingdom	food	Food	2016-06-01
SRR7850244	qacH	121	CC121	II	United Kingdom	food	Food	2014-04-01
SRR7850246	qacH	121	CC121	II	United Kingdom	food	Food	2013-08-01
SRR7850267	qacH	121	CC121	II	United Kingdom	food	Food	2018-06-01
SRR7850281	qacH	121	CC121	II	United Kingdom	environmental	Natural environment	2016-07-01
SRR7850292	qacH	121	CC121	II	United Kingdom	food	Food	2017-03-01
SRR7850298	qacH	121	CC121	II	United Kingdom	environmental	Natural environment	2018-06-01
SRR7850299	qacH	121	CC121	II	United Kingdom	food	Food	2016-07-01
SRR7850300	qacH	121	CC121	II	United Kingdom	environmental	Natural environment	2016-06-01
SRR7850306	qacH	121	CC121	II	United Kingdom	food	Food	2016-03-01
SRR7850308	qacH	121	CC121	II	United Kingdom	food	Food	2017-11-01
SRR7850311	qacH	121	CC121	II	United Kingdom	food	Food	2018-06-01
SRR7850313	qacH	121	CC121	II	United Kingdom	environmental	Natural environment	2016-04-01
SRR7850314	qacH	833	CC121	II	United Kingdom	environmental	Natural environment	2016-06-01
SRR7850324	qacH	121	CC121	II	United Kingdom	food	Food	2017-06-01
SRR7850325	qacH	121	CC121	II	United Kingdom	food	Food	2016-06-01
SRR7850327	qacH	121	CC121	II	United Kingdom	food	Food	2016-11-01
SRR7850334	qacH	121	CC121	II	United Kingdom	food	Food	2018-03-01
SRR7850343	qacH	121	CC121	II	United Kingdom	food	Food	2016-12-01
SRR7850355	qacH	121	CC121	II	United Kingdom	food	Food	2017-02-01
SRR7850361	qacH	121	CC121	II	United Kingdom	environmental	Natural environment	2016-06-01
SRR7850362	qacH	121	CC121	II	United Kingdom	food	Food	2018-08-01
SRR7850371	qacH	121	CC121	II	United Kingdom	environmental	Natural environment	2017-07-01
SRR7850372	qacH	121	CC121	II	United Kingdom	food	Food	2018-02-01
SRR7850376	qacH	121	CC121	II	United Kingdom	food	Food	2016-06-01
SRR7850378	qacH	121	CC121	II	United Kingdom	food	Food	2017-07-01
SRR7850379	qacH	121	CC121	II	United Kingdom	food	Food	2016-12-01
SRR7850382	qacH	121	CC121	II	United Kingdom	food	Food	2017-07-01
SRR7850388	qacH	121	CC121	II	United Kingdom	food	Food	2016-08-01
SRR7850390	qacH	121	CC121	II	United Kingdom	environmental	Natural environment	2016-06-01
SRR7850391	qacH	121	CC121	II	United Kingdom	food	Food	2018-06-01
SRR7850400	qacH	121	CC121	II	United Kingdom	food	Food	2017-04-01
SRR7850404	qacH	121	CC121	II	United Kingdom	food	Food	2018-06-01
SRR7850405	qacH	121	CC121	II	United Kingdom	food	Food	2017-06-01
SRR7850408	qacH	121	CC121	II	United Kingdom	food	Food	2018-02-01
SRR7850409	qacH	121	CC121	II	United Kingdom	food	Food	2017-07-01
SRR7850419	qacH	121	CC121	II	United Kingdom	food	Food	2016-07-01
SRR7850428	qacH	121	CC121	II	United Kingdom	environmental	Natural environment	2018-01-01
SRR7850437	qacH	121	CC121	II	United Kingdom	food	Food	2017-07-01
SRR7850440	qacH	121	CC121	II	United Kingdom	food	Food	2016-09-01
SRR7850446	qacH	121	CC121	II	United Kingdom	food	Food	2018-08-01
SRR7850447	qacH	121	CC121	II	United Kingdom	food	Food	2017-08-01
SRR7850452	qacH	121	CC121	II	United Kingdom	environmental	Natural environment	2018-01-01
SRR7850478	qacH	121	CC121	II	United Kingdom	food	Food	2016-08-01
SRR7850483	qacH	121	CC121	II	United Kingdom	food	Food	2018-08-01
SRR7850496	qacH	121	CC121	II	United Kingdom	food	Food	2016-11-01
SRR7850519	qacH	121	CC121	II	United Kingdom	food	Food	2018-01-01
SRR7850554	qacH	121	CC121	II	United Kingdom	food	Food	2017-12-01
SRR7866060	qacH	121	CC121	II	United Kingdom	food	Food	2016-03-01
SRR7866079	qacH	121	CC121	II	United Kingdom	food	Food	2017-07-01
SRR7866092	qacH	121	CC121	II	United Kingdom	environmental	Natural environment	2017-07-01
SRR7866095	qacH	121	CC121	II	United Kingdom	food	Food	2017-11-01
SRR7866096	qacH	121	CC121	II	United Kingdom	food	Food	2018-05-01
SRR7866109	qacH	121	CC121	II	United Kingdom	food	Food	2017-06-01
SRR7866111	qacH	121	CC121	II	United Kingdom	environmental	Natural environment	2016-07-01
SRR7866113	qacH	121	CC121	II	United Kingdom	food	Food	2017-06-01
SRR7866115	qacH	121	CC121	II	United Kingdom	food	Food	2015-10-01
SRR7866216	qacH	121	CC121	II	United Kingdom	environmental	Natural environment	2016-04-01
SRR7866225	qacH	121	CC121	II	United Kingdom	environmental	Natural environment	2018-01-01
SRR7866228	qacH	121	CC121	II	United Kingdom	environmental	Natural environment	2016-04-01
SRR7866231	qacH	121	CC121	II	United Kingdom	environmental	Natural environment	2016-06-01
SRR7866239	qacH	121	CC121	II	United Kingdom	food	Food	2017-08-01
SRR7866252	qacH	121	CC121	II	United Kingdom	food	Food	2017-06-01
SRR7866260	qacH	121	CC121	II	United Kingdom	unknown	Unknown	2017-08-01
SRR7866278	qacH	121	CC121	II	United Kingdom	environmental	Natural environment	2016-06-01
SRR7866291	qacH	121	CC121	II	United Kingdom	environmental	Natural environment	2016-06-01
SRR7866293	qacH	121	CC121	II	United Kingdom	food	Food	2016-08-01
SRR7866299	qacH	121	CC121	II	United Kingdom	food	Food	2018-08-01
SRR7866300	qacH	121	CC121	II	United Kingdom	food	Food	2018-08-01
SRR7866301	qacH	121	CC121	II	United Kingdom	food	Food	2017-06-01
SRR7866303	qacH	121	CC121	II	United Kingdom	food	Food	2018-02-01
SRR7866309	qacH	121	CC121	II	United Kingdom	food	Food	2017-05-01
SRR7866310	qacH	121	CC121	II	United Kingdom	unknown	Unknown	2016-12-01
SRR7866311	qacH	121	CC121	II	United Kingdom	food	Food	2018-06-01
SRR7866316	qacH	121	CC121	II	United Kingdom	food	Food	2018-08-01
SRR7866317	qacH	121	CC121	II	United Kingdom	food	Food	2017-04-01
SRR7866320	qacH	121	CC121	II	United Kingdom	food	Food	2018-06-01
SRR7866349	qacH	121	CC121	II	United Kingdom	environmental	Natural environment	2016-06-01
SRR7866350	qacH	121	CC121	II	United Kingdom	food	Food	2017-02-01
SRR7866353	qacH	121	CC121	II	United Kingdom	food	Food	2018-06-01
SRR7866357	qacH	121	CC121	II	United Kingdom	food	Food	2018-05-01
SRR7866358	qacH	121	CC121	II	United Kingdom	food	Food	2017-01-01
SRR7866364	qacH	121	CC121	II	United Kingdom	food	Food	2017-12-01
SRR7866375	qacH	121	CC121	II	United Kingdom	food	Food	2017-07-01
SRR7866376	qacH	121	CC121	II	United Kingdom	environmental	Natural environment	2018-02-01
SRR7866379	qacH	121	CC121	II	United Kingdom	food	Food	2016-03-01
SRR7866500	qacH	121	CC121	II	United Kingdom	food	Food	2017-10-01
SRR7866501	qacH	121	CC121	II	United Kingdom	food	Food	2017-07-01
SRR7866507	qacH	121	CC121	II	United Kingdom	food	Food	2018-05-01
SRR7866508	qacH	121	CC121	II	United Kingdom	food	Food	2015-10-01
SRR7866512	qacH	121	CC121	II	United Kingdom	food	Food	2016-03-01
SRR7866513	qacH	121	CC121	II	United Kingdom	food	Food	2017-02-01
SRR7866514	qacH	121	CC121	II	United Kingdom	food	Food	2016-05-01
SRR7866525	qacH	121	CC121	II	United Kingdom	food	Food	2018-05-01
SRR7866530	qacH	121	CC121	II	United Kingdom	food	Food	2018-03-01
SRR7866531	qacH	121	CC121	II	United Kingdom	food	Food	2016-09-01
SRR7866534	qacH	121	CC121	II	United Kingdom	food	Food	2017-07-01
SRR7866535	qacH	121	CC121	II	United Kingdom	environmental	Natural environment	2016-08-01
SRR7866536	qacH	121	CC121	II	United Kingdom	environmental	Natural environment	2017-11-01
SRR7866539	qacH	121	CC121	II	United Kingdom	food	Food	2017-04-01
SRR7866548	qacH	121	CC121	II	United Kingdom	food	Food	2017-05-01
SRR7866558	qacH	833	CC121	II	United Kingdom	food	Food	2016-06-01
SRR7866565	qacH	121	CC121	II	United Kingdom	food	Food	2017-09-01
SRR7866571	qacH	121	CC121	II	United Kingdom	environmental	Natural environment	2018-01-01
SRR7866572	qacH	121	CC121	II	United Kingdom	food	Food	2017-10-01
SRR7866574	qacH	121	CC121	II	United Kingdom	food	Food	2016-12-01
SRR7866579	qacH	121	CC121	II	United Kingdom	food	Food	2017-07-01
SRR7866583	qacH	121	CC121	II	United Kingdom	food	Food	2017-02-01
SRR7866588	qacH	121	CC121	II	United Kingdom	environmental	Natural environment	2018-01-01
SRR7866590	qacH	121	CC121	II	United Kingdom	environmental	Natural environment	2016-03-01
SRR7866595	qacH	121	CC121	II	United Kingdom	food	Food	2017-07-01
SRR7866624	qacH	121	CC121	II	United Kingdom	food	Food	2017-01-01
SRR7866626	qacH	121	CC121	II	United Kingdom	food	Food	2015-10-01
SRR7866629	qacH	121	CC121	II	United Kingdom	food	Food	2017-07-01
SRR7866631	qacH	121	CC121	II	United Kingdom	food	Food	2016-03-01
SRR7866633	qacH	121	CC121	II	United Kingdom	food	Food	2015-09-01
SRR7866636	qacH	121	CC121	II	United Kingdom	environmental	Natural environment	2017-12-01
SRR7866642	qacH	121	CC121	II	United Kingdom	food	Food	2018-06-01
SRR7866644	qacH	121	CC121	II	United Kingdom	environmental	Natural environment	2018-06-01
SRR7866645	qacH	121	CC121	II	United Kingdom	food	Food	2016-09-01
SRR7866666	qacH	121	CC121	II	United Kingdom	food	Food	2018-02-01
SRR7866670	qacH	121	CC121	II	United Kingdom	food	Food	2016-06-01
SRR7866671	qacH	121	CC121	II	United Kingdom	food	Food	2018-06-01
SRR7866672	qacH	121	CC121	II	United Kingdom	environmental	Natural environment	2018-01-01
SRR7866673	qacH	121	CC121	II	United Kingdom	food	Food	2016-06-01
SRR7866708	qacH	121	CC121	II	United Kingdom	food	Food	2017-08-01
SRR7866712	qacH	121	CC121	II	United Kingdom	food	Food	2018-06-01
SRR7866719	qacH	121	CC121	II	United Kingdom	environmental	Natural environment	2016-06-01
SRR7866721	qacH	121	CC121	II	United Kingdom	environmental	Natural environment	2016-03-01
SRR7866727	qacH	121	CC121	II	United Kingdom	environmental	Natural environment	2017-12-01
SRR7866731	qacH	121	CC121	II	United Kingdom	food	Food	2017-07-01
SRR7866734	qacH	121	CC121	II	United Kingdom	food	Food	2017-10-01
SRR7866737	qacH	121	CC121	II	United Kingdom	food	Food	2016-10-01
SRR7866738	qacH	121	CC121	II	United Kingdom	food	Food	2016-08-01
SRR7866740	qacH	121	CC121	II	United Kingdom	food	Food	2017-12-01
SRR7866742	qacH	121	CC121	II	United Kingdom	food	Food	2017-01-01
SRR7866746	qacH	121	CC121	II	United Kingdom	environmental	Natural environment	2017-05-01
SRR7866750	qacH	121	CC121	II	United Kingdom	environmental	Natural environment	2018-01-01
SRR7866753	qacH	121	CC121	II	United Kingdom	food	Food	2018-03-01
SRR7866755	qacH	121	CC121	II	United Kingdom	food	Food	2017-11-01
SRR7866764	qacH	121	CC121	II	United Kingdom	food	Food	2018-07-01
SRR7866766	qacH	121	CC121	II	United Kingdom	environmental	Natural environment	2016-08-01
SRR7866772	qacH	121	CC121	II	United Kingdom	food	Food	2017-10-01
SRR7866784	qacH	121	CC121	II	United Kingdom	food	Food	2017-04-01
SRR7866790	qacH	121	CC121	II	United Kingdom	food	Food	2017-11-01
SRR7866800	qacH	121	CC121	II	United Kingdom	food	Food	2017-08-01
SRR7866887	qacH	121	CC121	II	United Kingdom	environmental	Natural environment	2016-06-01
SRR7866888	qacH	121	CC121	II	United Kingdom	food	Food	2017-11-01
SRR7866891	qacH	121	CC121	II	United Kingdom	animal	Animal	2017-11-01
SRR7873542	qacH	121	CC121	II	United Kingdom	food	Food	2016-02-01
SRR7873543	qacH	121	CC121	II	United Kingdom	environmental	Natural environment	2016-08-01
SRR7873545	qacH	121	CC121	II	United Kingdom	food	Food	2017-11-01
SRR7873546	qacH	121	CC121	II	United Kingdom	food	Food	2017-06-01
SRR7873548	qacH	121	CC121	II	United Kingdom	food	Food	2017-05-01
SRR7873587	qacH	121	CC121	II	United Kingdom	food	Food	2016-08-01
SRR7873592	qacH	121	CC121	II	United Kingdom	food	Food	2015-10-01
SRR7873595	qacH	121	CC121	II	United Kingdom	food	Food	2016-09-01
SRR7873681	qacH	121	CC121	II	United Kingdom	food	Food	2016-12-01
SRR7873683	qacH	121	CC121	II	United Kingdom	food	Food	2016-04-01
SRR7873684	qacH	121	CC121	II	United Kingdom	food	Food	2016-05-01
SRR7873692	qacH	121	CC121	II	United Kingdom	food	Food	2017-12-01
SRR7873698	qacH	121	CC121	II	United Kingdom	food	Food	2018-02-01
SRR7873700	qacH	833	CC121	II	United Kingdom	environmental	Natural environment	2016-06-01
SRR7873703	qacH	121	CC121	II	United Kingdom	food	Food	2017-02-01
SRR7873704	qacH	121	CC121	II	United Kingdom	food	Food	2017-07-01
SRR7873706	qacH	121	CC121	II	United Kingdom	food	Food	2017-04-01
SRR7873712	qacH	121	CC121	II	United Kingdom	environmental	Natural environment	2018-08-01
SRR7873717	qacH	121	CC121	II	United Kingdom	food	Food	2018-01-01
SRR7873718	qacH	121	CC121	II	United Kingdom	food	Food	2016-12-01
SRR7873719	qacH	121	CC121	II	United Kingdom	food	Food	2017-07-01
SRR7873721	qacH	121	CC121	II	United Kingdom	food	Food	2016-06-01
SRR7873722	qacH	121	CC121	II	United Kingdom	environmental	Natural environment	2016-06-01
SRR7873727	qacH	121	CC121	II	United Kingdom	environmental	Natural environment	2018-06-01
SRR7873728	qacH	121	CC121	II	United Kingdom	food	Food	2017-04-01
SRR7873733	qacH	121	CC121	II	United Kingdom	food	Food	2016-10-01
SRR7873744	qacH	121	CC121	II	United Kingdom	environmental	Natural environment	2018-01-01
SRR7873748	qacH	121	CC121	II	United Kingdom	food	Food	2017-07-01
SRR7873790	qacH	121	CC121	II	United Kingdom	food	Food	2014-01-01
SRR7873793	qacH	121	CC121	II	United Kingdom	food	Food	2017-01-01
SRR7873794	qacH	121	CC121	II	United Kingdom	food	Food	2017-07-01
SRR7873795	qacH	121	CC121	II	United Kingdom	food	Food	2017-01-01
SRR7873796	qacH	121	CC121	II	United Kingdom	food	Food	2018-06-01
SRR7873799	qacH	121	CC121	II	United Kingdom	food	Food	2017-10-01
SRR7873811	qacH	121	CC121	II	United Kingdom	food	Food	2017-11-01
SRR7873820	qacH	121	CC121	II	United Kingdom	food	Food	2018-06-01
SRR7873841	qacH	121	CC121	II	United Kingdom	food	Food	2016-02-01
SRR7873942	qacH	121	CC121	II	United Kingdom	food	Food	2018-08-01
SRR7879237	qacH	121	CC121	II	United Kingdom	food	Food	2017-02-01
SRR7879238	qacH	121	CC121	II	United Kingdom	food	Food	2017-08-01
SRR7879241	qacH	121	CC121	II	United Kingdom	food	Food	2017-06-01
SRR7879243	qacH	121	CC121	II	United Kingdom	food	Food	2016-09-01
SRR7879244	qacH	121	CC121	II	United Kingdom	food	Food	2017-02-01
SRR7879246	qacH	121	CC121	II	United Kingdom	food	Food	2017-07-01
SRR7879247	qacH	121	CC121	II	United Kingdom	food	Food	2018-02-01
SRR7879255	qacH	121	CC121	II	United Kingdom	food	Food	2018-08-01
SRR7879256	qacH	121	CC121	II	United Kingdom	environmental	Natural environment	2018-08-01
SRR7879268	qacH	121	CC121	II	United Kingdom	food	Food	2017-07-01
SRR7879269	qacH	121	CC121	II	United Kingdom	environmental	Natural environment	2018-06-01
SRR7889316	qacH	121	CC121	II	United States	sushi mari cooked	Food	2005-10-12
SRR7889340	qacH	121	CC121	II	United States	california rice surimi roll	Food	2005-09-07
SRR7890011	qacH	121	CC121	II	United Kingdom	food	Food	2018-08-01
SRR7942816	qacH	121	CC121	II	Venezuela	Precooked Crabmeat Jumbo Lump	Food	2018-08-10
SRR7942819	qacH	121	CC121	II	Venezuela	Precooked Crabmeat Jumbo Lump	Food	2018-08-10
SRR7956025	qacH	121	CC121	II	United Kingdom	food	Food	2018-09-01
SRR7989194	qacH	121	CC121	II	United Kingdom	food	Food	2018-09-01
SRR8083190	qacH	121	CC121	II	Turkey	smoked rainbow trout fillets, frz	Food	2012-12-04
SRR8353428	qacH	121	CC121	II	France	Abbatoir	Production environment	2004
SRR8671239	qacH	121	CC121	II	United States	environmental swab	Production environment	2019
SRR8671242	qacH	121	CC121	II	France	environmental swab	Production environment	2019
SRR8676715	qacH	121	CC121	II	United States	environmental	Natural environment	2019
SRR8676717	qacH	121	CC121	II	Poland	environmental	Natural environment	2019
SRR8676722	qacH	121	CC121	II	Poland	environmental	Natural environment	2019
SRR8676730	qacH	121	CC121	II	United States	environmental	Natural environment	2019
SRR8676734	qacH	121	CC121	II	United States	environmental	Natural environment	2019
SRR8943538	qacH	121	CC121	II	United Kingdom	poultry meat	Food	2010
SRR9088893	qacH	121	CC121	II	France	environmental	Natural environment	2019
SRR9088907	qacH	121	CC121	II	United Kingdom	food	Food	2019
SRR9114667	qacH	121	CC121	II	United States	missing	Unknown	unknown
SRR9326856	qacH	121	CC121	II	France	environmental swabs	Production environment	2019
SRR9674886	qacH	121	CC121	II	United States	radicchio	Food	2017
SRR9732335	qacH	121	CC121	II	Uruguay	missing	Unknown	2012
SRR9860585	qacH	121	CC121	II	France	Environmental swab (underside lip of hinged ice bin door in the processing room)	Production environment	2019
SRR9860661	qacH	121	CC121	II	France	Environmental swab (beam floor juncture on west side of cooler door that opens to hallway shared with processing room, adjacent to thermometer monitoring station)	Production environment	2019
SRR988692	qacH	121	CC121	II	Unknown	unknown	Unknown	NA
SRR988696	qacH	121	CC121	II	Unknown	unknown	Unknown	NA
SRS478488	qacH	121	CC121	II	Spain	food	Food	2009
SRS478489	qacH	121	CC121	II	Netherlands	food	Food	2005
SRS478490	qacH	121	CC121	II	Netherlands	food	Food	2005
SRR10403938	emrC	121	CC121	II	United Kingdom	human	Human	2019
ERR1102325	qacH	121	CC121	II	Australia	Human	Human	2013-01-01
ERR2309488	qacH	121	CC121	II	France	clinical sample	Clinical	2011-01-01
ERR3151359	qacH	121	CC121	II	Unknown	human	Human	2018
ERR3151360	qacH	121	CC121	II	Unknown	human	Human	2017
ERR3151382	qacH	121	CC121	II	Unknown	human	Human	2018
ERR3274207	qacH	121	CC121	II	United Kingdom	human	Human	2019
ERR3522531	qacH	121	CC121	II	Italy	blood	Human	2017
ERR3522543	qacH	2467	CC121	II	Italy	blood	Human	2012
ERR3522567	qacH	121	CC121	II	Italy	liquor	Human	2017
ERR3522575	qacH	121	CC121	II	Italy	blood	Human	2016
ERR3841971	qacH	121	CC121	II	Portugal	human	Human	2019
ERR3971819	qacH	121	CC121	II	Germany	human listeriosis	Human	2018
ERR4078595	qacH	121	CC121	II	Germany	human listeriosis	Human	2017
ERR4078641	qacH	121	CC121	II	Germany	human listeriosis	Human	2017
ERR4078665	qacH	121	CC121	II	Germany	human listeriosis	Human	2017
ERR4078767	qacH	236	CC121	II	Germany	human listeriosis	Human	2018
SRR4052010	qacH	121	CC121	II	United Kingdom	human	Human	2013-02-01
SRR4052012	qacH	121	CC121	II	United Kingdom	human	Human	2013-03-01
SRR4052014	qacH	121	CC121	II	United Kingdom	human	Human	2013-02-01
SRR4052018	qacH	121	CC121	II	United Kingdom	human	Human	2013-09-01
SRR4052056	qacH	121	CC121	II	United Kingdom	human	Human	2013-04-01
SRR4052059	qacH	121	CC121	II	United Kingdom	human	Human	2013-01-01
SRR4052064	qacH	121	CC121	II	United Kingdom	human	Human	2013-07-01
SRR4052068	qacH	121	CC121	II	United Kingdom	human	Human	2013-02-01
SRR4052071	qacH	121	CC121	II	United Kingdom	human	Human	2013-02-01
SRR4052072	qacH	121	CC121	II	United Kingdom	human	Human	2013-09-01
SRR4052073	qacH	121	CC121	II	United Kingdom	human	Human	2013-10-01
SRR4052074	qacH	121	CC121	II	United Kingdom	human	Human	2013-03-01
SRR4052087	qacH	833	CC121	II	United Kingdom	human	Human	2014-10-01
SRR4052089	qacH	121	CC121	II	United Kingdom	human	Human	2014-06-01
SRR4052090	qacH	121	CC121	II	United Kingdom	human	Human	2014-07-01
SRR4052091	qacH	121	CC121	II	United Kingdom	human	Human	2014-08-01
SRR4052094	qacH	121	CC121	II	United Kingdom	human	Human	2014-05-01
SRR4052161	qacH	121	CC121	II	United Kingdom	human	Human	2009-11-01
SRR4052166	qacH	121	CC121	II	United Kingdom	human	Human	2010-09-01
SRR4052172	qacH	121	CC121	II	United Kingdom	human	Human	2012-09-01
SRR4052176	qacH	121	CC121	II	United Kingdom	human	Human	2009-02-01
SRR4052198	qacH	121	CC121	II	United Kingdom	human	Human	2009-02-01
SRR4052219	qacH	121	CC121	II	United Kingdom	human	Human	2013-03-01
SRR4052227	qacH	121	CC121	II	United Kingdom	human	Human	2013-03-01
SRR4052278	qacH	121	CC121	II	United Kingdom	human	Human	2013-08-01
SRR4052281	qacH	121	CC121	II	United Kingdom	human	Human	2013-09-01
SRR4052327	qacH	236	CC121	II	United Kingdom	human	Human	2011-06-01
SRR4052328	qacH	121	CC121	II	United Kingdom	human	Human	2009-07-01
SRR4052329	qacH	121	CC121	II	United Kingdom	human	Human	2010-07-01
SRR4052330	qacH	121	CC121	II	United Kingdom	human	Human	2007-03-01
SRR5085134	qacH	121	CC121	II	Italy	blood	Human	2013-01-01
SRR6798525	qacH	121	CC121	II	United Kingdom	human	Human	2010-04-01
SRR6798574	qacH	121	CC121	II	United Kingdom	human	Human	2011-01-01
SRR6798610	qacH	121	CC121	II	United Kingdom	human	Human	2010-07-01
SRR6807418	qacH	121	CC121	II	United Kingdom	human	Human	2010-12-01
SRR7163869	qacH	121	CC121	II	United Kingdom	human	Human	2017-07-01
SRR7163874	qacH	121	CC121	II	United Kingdom	human	Human	2015-10-01
SRR7164090	qacH	121	CC121	II	United Kingdom	human	Human	2016-09-01
SRR7164127	qacH	121	CC121	II	United Kingdom	human	Human	2017-09-01
SRR7164141	qacH	121	CC121	II	United Kingdom	human	Human	2014-09-01
SRR7164143	qacH	236	CC121	II	United Kingdom	human	Human	2016-09-01
SRR7167590	qacH	121	CC121	II	United Kingdom	human	Human	2016-03-01
SRR7167591	qacH	121	CC121	II	United Kingdom	human	Human	2016-03-01
SRR7172264	qacH	121	CC121	II	United Kingdom	human	Human	2016-09-01
SRR7413580	qacH	121	CC121	II	United Kingdom	human	Human	2018-06-01
SRR7429543	qacH	121	CC121	II	Unknown	human	Human	2010
SRR7429710	qacH	121	CC121	II	Unknown	human	Human	2013
SRR7429797	qacH	121	CC121	II	United Kingdom	human	Human	2011
SRR7468605	qacH	121	CC121	II	United Kingdom	human	Human	2018-06-01
SRR7474254	qacH	121	CC121	II	United Kingdom	human	Human	2018-06-01
SRR7873691	qacH	121	CC121	II	United Kingdom	human	Human	2018-07-01
SRR8647884	qacH	121	CC121	II	Unknown	human	Human	2018
SRR9083754	qacH	121	CC121	II	Portugal	human	Human	2019
SRR9088908	qacH	121	CC121	II	Portugal	human	Human	2019
SRR1805386	bcrABC	13	CC13	II	United States	chef salad	Food	unknown
ERR2521745	bcrABC	14	CC14	II	Ireland	Human	Human	2016-01-01
SRR5920422	bcrABC	14	CC14	II	United States	blood	Human	unknown
ERR4176852	emrC	14	CC14	II	Germany	Food	Food	2016
SRR10501712	bcrABC	14	CC14	II	United States	Environmental Sponge	Production environment	2016
SRR10586156	bcrABC	14	CC14	II	United States	None - Environmental Swabs	Production environment	2019
SRR10586173	bcrABC	14	CC14	II	United States	None - Environmental Swabs	Production environment	2019
SRR10586216	bcrABC	14	CC14	II	United States	None - Environmental Swabs	Production environment	2019
SRR12481988	bcrABC	14	CC14	II	United States	Food Processing	Production environment	2013
SRR12481991	bcrABC	14	CC14	II	United States	Food Processing	Production environment	2013
SRR1555352	bcrABC	14	CC14	II	United States	Conveyor	Production environment	2012-01-18
SRR1818030	bcrABC	14	CC14	II	United States	chicken mini egg roll	Food	unknown
SRR1973884	bcrABC	14	CC14	II	United States	environmental: non-food-contact surface	Production environment	2015-01-01
SRR2064114	bcrABC	399	CC14	II	United States	environmental swab	Production environment	2015-04-17
SRR2533769	bcrABC	14	CC14	II	United States	potato salad	Food	2012-02-01
SRR2848798	bcrABC	14	CC14	II	United States	environmental swab	Production environment	2012-08-07
SRR2848799	bcrABC	14	CC14	II	United States	environmental swab	Production environment	2012-08-07
SRR2848800	bcrABC	14	CC14	II	United States	environmental swab	Production environment	2012-08-07
SRR2891021	bcrABC	14	CC14	II	United States	environmental swab	Production environment	2012-08-07
SRR2891022	bcrABC	14	CC14	II	United States	environmental swab	Production environment	2012-08-07
SRR2891023	bcrABC	14	CC14	II	United States	environmental swab	Production environment	2012-08-07
SRR2891024	bcrABC	14	CC14	II	United States	environmental swab	Production environment	2012-08-07
SRR2891025	bcrABC	14	CC14	II	United States	environmental swab	Production environment	2012-08-07
SRR2891026	bcrABC	14	CC14	II	United States	environmental swab	Production environment	2012-08-07
SRR2891027	bcrABC	14	CC14	II	United States	environmental swab	Production environment	2012-08-07
SRR2891028	bcrABC	14	CC14	II	United States	environmental swab	Production environment	2012-08-07
SRR2891029	bcrABC	14	CC14	II	United States	environmental swab	Production environment	2012-08-07
SRR3021472	bcrABC	14	CC14	II	United States	environmental swab	Production environment	2011-09-01
SRR3021473	bcrABC	14	CC14	II	United States	environmental swab	Production environment	2011-09-01
SRR3055316	bcrABC	14	CC14	II	United States	environmental swab	Production environment	2011-10-04
SRR3143693	bcrABC	14	CC14	II	United States	environmental swab	Production environment	2011-10-04
SRR3143795	bcrABC	14	CC14	II	United States	environmental swab	Production environment	2011-10-04
SRR3143797	bcrABC	14	CC14	II	United States	environmental swab	Production environment	2011-10-04
SRR3330402	bcrABC	14	CC14	II	United States	environmental swab	Production environment	2016-02-01
SRR3330405	bcrABC	14	CC14	II	United States	environmental swab	Production environment	2016-02-01
SRR3634441	bcrABC	14	CC14	II	United States	environmental swab	Production environment	2011-10-04
SRR3634442	bcrABC	14	CC14	II	United States	environmental swab	Production environment	2011-10-04
SRR4048281	bcrABC	14	CC14	II	United States	Product-RTE	Food	2016-01-01
SRR4048284	bcrABC	14	CC14	II	United States	Product-RTE	Food	2016-01-01
SRR4050189	bcrABC	14	CC14	II	United States	Product-RTE	Food	2016-01-01
SRR4050191	bcrABC	14	CC14	II	United States	Product-RTE	Food	2016-01-01
SRR5116297,SRR5116279	bcrABC	14	CC14	II	United States	environmental swab	Production environment	2016-11-14
SRR5120983	bcrABC	14	CC14	II	United States	environmental swab	Production environment	2016-11-16
SRR5139795	bcrABC	14	CC14	II	United States	environmental swab	Production environment	2016-11-14
SRR5184967,SRR6289023	bcrABC	14	CC14	II	United States	grilled chili dog with cheese	Food	2005-12-21
SRR5278832	bcrABC	14	CC14	II	United States	environmental swab	Production environment	2017-01-01
SRR5279070	bcrABC	14	CC14	II	United States	Environmental Surface Wipe	Production environment	2014-01-01
SRR5279075	bcrABC	14	CC14	II	United States	Environmental Surface Wipe	Production environment	2014-01-01
SRR5279076	bcrABC	14	CC14	II	United States	Environmental Sponge	Production environment	2014-01-01
SRR5292083	bcrABC	14	CC14	II	United States	Environmental Sponge	Production environment	2017-01-01
[truncated: 9,114 more rows]

## Sheet: Table S4
#FILE	MLST		SEQUENCE	START	END	STRAND	GENE	COVERAGE	COVERAGE_MAP	GAPS	%COVERAGE	%IDENTITY	DATABASE	ACCESSION	PRODUCT	RESISTANCE
[truncated: 38 more rows]

[truncated: 2 more sheets: Table S5, Table QC]
